# Supplementary material for: Leiomodin creates a leaky cap at the pointed end of actin-thin filaments
Source: PLoS Biol. 2020 Sep 8;18(9):e3000848. doi: 10.1371/journal.pbio.3000848 (PMC7500696; doi:10.1371/journal.pbio.3000848)
Supplement: S1 Table — PHI and PSI are predicted ith residue’s torsion angles φ (atoms C'i-1-Ni-Cαi-C'i) and ψ (atoms Ni-Cαi-C'i-Ni+1), DPHI and DPSI are the estimated standard deviations, DIST is the TALOS+ database matching score, S2 is the Wishart chemical shift order parameter RCI-S2 [83], COUNT is the number of database triplets used to form the torsion angle predictions, CLASS is the classification of the predicted results, where “None” corresponds to “no torsion prediction was made,” “Good” corresponds to majority consensus in database matches, “Warn” corresponds to no consensus in database matches, and “Dyn” corresponds to an RCI-S2 value that indicates that the residue has dynamic conformation. RCI-S2 is typically >0.85 for a rigid residue, and it reduces as the residue experiences more internal motions [60, 83]. The data for each peptide are stored in a separate worksheet tab. Lmod, leiomodin; RCI, random coil index. (XLSX) [file pbio.3000848.s017.xlsx]

## Sheet: Lmod2s1
RESID	RESNAME	PHI	PSI	DPHI	DPSI	DIST	S2	COUNT	CS_COUNT	CLASS
%4d	%s	%8.3f	%8.3f	%8.3f	%8.3f	%8.3f	%5.3f	%2d	%2d	%s
3	T	9999	9999	0	0	0	0	0	10	None
4	F	-97.977	-6.642	9.712	28.341	38.214	0.38	8	15	Dyn
5	G	93.825	-5.302	12.742	9.282	35.182	0.33	10	17	Dyn
6	Y	-74.95	142.768	53.208	18.927	20.843	0.258	10	17	Dyn
7	R	-87.385	128.428	78.302	40.899	23.925	0.271	10	18	Dyn
8	R	-65.516	135.48	54.743	18.674	25.228	0.247	10	17	Dyn
9	G	88.73	-2.862	9.306	12.498	44.367	0.271	10	17	Dyn
10	L	-68.696	139.86	65.142	42.645	20.081	0.298	10	17	Dyn
11	S	-105.67	154.036	65.547	45.791	12.37	0.386	8	18	Dyn
12	K	-69.156	-33.194	12.305	11.005	13.308	0.459	10	18	Dyn
13	Y	-92.309	-7.756	17.064	17.133	10.675	0.51	10	18	Dyn
14	E	-90.818	-12.582	26.275	25.834	11.952	0.521	10	18	Dyn
15	S	-88.093	132.7	66.555	18.916	11.242	0.539	9	18	Dyn
16	I	-93.127	135.73	66.487	20.144	11.479	0.614	10	18	Warn
17	D	-95.299	148.961	34.297	39.999	12.454	0.73	10	18	Warn
18	E	-59.582	-33.159	5.458	12.01	12.426	0.845	10	18	Good
19	D	-64.295	-39.298	4.069	4.412	7.21	0.89	10	18	Good
20	E	-67.599	-41.975	4.207	4.437	5.249	0.883	10	18	Good
21	L	-67.613	-36.807	9.665	10.817	6.672	0.86	10	18	Good
22	L	-66.487	-36.869	9.163	8.725	9.057	0.811	10	18	Good
23	A	-66.001	-29.511	6.263	12.46	9.628	0.75	10	18	Good
24	S	-98.937	-6.519	12.05	16.136	9.912	0.703	10	18	Good
25	L	-72.179	131.031	52.577	16.493	16.166	0.722	10	18	Warn
26	S	-96.74	164.138	27.619	5.525	18.473	0.785	10	18	Good
27	A	-60.479	-39.912	4.105	6.413	13.661	0.867	10	18	Good
28	E	-65.182	-42.13	4.619	4.903	7.219	0.894	10	18	Good
29	E	-66.04	-40.814	3.189	5.356	5.963	0.895	10	18	Good
30	L	-63.678	-41.358	7.681	3.656	6.412	0.889	10	18	Good
31	K	-67.139	-38.57	6.472	4.976	4.647	0.879	10	18	Good
32	E	-65.604	-44.916	5.464	4.95	4.329	0.882	10	18	Good
33	L	-64.757	-40.911	4.859	6.295	5.391	0.884	10	18	Good
34	E	-61.78	-39.974	4.215	4.775	5.811	0.895	10	18	Good
35	R	-60.349	-46.398	4.221	6.285	5.935	0.876	10	18	Good
36	E	-69.224	-37.96	7.599	10.741	8.052	0.836	10	18	Good
37	L	-72.272	-26.747	19.788	19.314	9.571	0.776	10	18	Good
38	E	-67.487	-34.699	11.194	11.464	14.044	0.733	10	18	Good
39	D	-100.937	1.155	16.897	18.306	14.788	0.697	10	18	Good
40	I	-96.517	119.852	34.3	35.42	24.378	0.678	10	17	Warn
41	E	9999	9999	0	0	0	0	0	11	None

## Sheet: alphaTM1a1_14
RESID	RESNAME	PHI	PSI	DPHI	DPSI	DIST	S2	COUNT	CS_COUNT	CLASS
%4d	%s	%8.3f	%8.3f	%8.3f	%8.3f	%8.3f	%5.3f	%2d	%2d	%s
1	M	9999	9999	0	0	0	0	0	9	None
2	D	-65.039	-43.615	5.365	4.706	31.26	0.859	10	15	Good
3	A	-65.606	-36.709	7.447	8.69	14.414	0.863	10	17	Good
4	I	-66.697	-40.402	4.216	6.255	16.153	0.868	10	16	Good
5	K	-58.004	-42.844	4.412	5.775	17.743	0.873	10	15	Good
6	K	-62.298	-40.438	5.73	7.433	10.517	0.875	10	15	Good
7	K	-63.505	-42.917	3.705	6.549	10.914	0.878	10	15	Good
8	M	-64.887	-41.342	5.279	5.537	10.765	0.874	10	15	Good
9	Q	-66.163	-37.95	6.349	7.381	15.382	0.873	10	14	Good
10	M	-63.619	-41.16	3.22	5.1	27.22	0.861	10	12	Good
11	L	-65.34	-38.859	3.711	10.162	66.114	0.86	10	9	Good
12	K	-63.206	-40.069	5.255	8.074	53.758	0.87	10	9	Good
13	L	-62.602	-41.07	4.431	6.787	37.6	0.893	10	11	Good
14	D	-65.021	-37.983	7.208	8.927	17.124	0.897	10	14	Good
15	N	-66.486	-39.485	5.612	6.872	12.22	0.887	10	16	Good
16	Y	-64.292	-43.338	3.567	3.983	11.216	0.87	10	17	Good
17	H	-67.101	-35.457	6.487	6.668	9.172	0.875	10	17	Good
18	L	-63.389	-39.607	6.88	3.443	10.216	0.88	10	16	Good
19	E	-59.464	-42.629	6.092	7.137	10.475	0.887	10	16	Good
20	N	-68.724	-38.722	7.792	7.643	12.746	0.88	10	16	Good
21	E	-71.63	-37.477	16.821	11.296	13.62	0.884	10	17	Good
22	V	-62.455	-43.396	4.035	7.18	13.776	0.889	10	17	Good
23	A	-62.676	-39.251	4.637	6.2	8.729	0.887	10	17	Good
24	R	-63.838	-42.453	4.173	4.2	11.891	0.88	10	16	Good
25	L	-61.747	-41.861	5.06	4.902	10.703	0.873	10	15	Good
26	K	-62.29	-41.801	3.961	7.059	11.928	0.873	10	15	Good
27	K	-60.313	-41.254	7.162	10.202	11.531	0.853	10	15	Good
28	L	-66.718	-30.328	9.981	11.727	14.501	0.791	10	16	Good
29	V	-92.887	-0.173	10.456	21.181	21.938	0.709	10	16	Good
30	G	88.233	1.988	15.461	13.331	32.914	0.645	10	16	Good
31	E	-100.286	120.17	32.639	31.198	46.327	0.596	10	14	Dyn
32	R	9999	9999	0	0	0	0	0	9	None
