# Supplementary material for: Leiomodin creates a leaky cap at the pointed end of actin-thin filaments
Source: PLoS Biol. 2020 Sep 8;18(9):e3000848. doi: 10.1371/journal.pbio.3000848 (PMC7500696; doi:10.1371/journal.pbio.3000848)
Supplement: S2 Table — Each simulated annealing structure was produced from one of two starting structures, “model 1” or “model 2.” “Model 1” was a structure with the long (Ala27-Glu38) Lmod2s1 helix parallel to the tropomyosin coiled coil, whereas “model 2” was a structure with the short (Glu18-Ser24) Lmod2s1 helix parallel to the tropomyosin coiled coil. Five replicas (#1–#5) were analyzed for each starting point. To calculate RMSD, backbone atoms N, Cα, and C' of well-structured residues Asp17-Asp39 (Lmod2s1) and Asp2-Leu28 (αTM1a1-14Zip) in two coordinate files were first matched by UCSF Chimera. For the matched structures, a global RMSD (between the same backbone atoms, top table) and a RMSD for the Lmod2s1 peptide (between backbone atoms N, Cα, and C' of residues Asp17-Asp39 in Lmod2s1, bottom table) were calculated. Lmod, leiomodin; RMSD, root-mean-square deviation. (XLSX) [file pbio.3000848.s018.xlsx]

## Sheet: pair-wise_RMSD_model1_model2_an
Global RMSD	Model 1 #1	Model 1 #2	Model 1 #3	Model 1 #4	Model 1 #5	Model 2 #1	Model 2 #2	Model 2 #3	Model 2 #4	Model 2 #5
Model 1 #1	0	2.719	1.72	2.9	2.997	1.993	2.187	2.285	1.843	3.011
Model 1 #2	2.719	0	2.52	1.412	3.279	2.184	2.791	2.369	2.18	2.83
Model 1 #3	1.72	2.52	0	2.776	2.79	2.224	2.168	2.219	1.962	2.73
Model 1 #4	2.9	1.412	2.776	0	3.361	2.439	3.084	2.833	2.522	3.035
Model 1 #5	2.997	3.279	2.79	3.361	0	2.266	2.948	2.763	2.465	2.577
Model 2 #1	1.993	2.184	2.224	2.439	2.266	0	1.76	1.388	1.011	1.945
Model 2 #2	2.187	2.791	2.168	3.084	2.948	1.76	0	1.398	1.208	2.625
Model 2 #3	2.285	2.369	2.219	2.833	2.763	1.388	1.398	0	1.168	2.184
Model 2 #4	1.843	2.18	1.962	2.522	2.465	1.011	1.208	1.168	0	2.162
Model 2 #5	3.011	2.83	2.73	3.035	2.577	1.945	2.625	2.184	2.162	0
Lmod2s1 RMSD	Model 1 #1	Model 1 #2	Model 1 #3	Model 1 #4	Model 1 #5	Model 2 #1	Model 2 #2	Model 2 #3	Model 2 #4	Model 2 #5
Model 1 #1	0	4.318	2.773	4.539	4.994	3.174	3.655	3.853	3.113	4.963
Model 1 #2	4.318	0	4.156	1.967	4.861	3.201	4.495	3.782	3.439	4.008
Model 1 #3	2.773	4.156	0	4.611	4.414	3.523	3.497	3.63	3.293	4.452
Model 1 #4	4.539	1.967	4.611	0	5.16	3.642	5.01	4.446	3.966	4.251
Model 1 #5	4.994	4.861	4.414	5.16	0	3.575	4.651	4.29	3.879	3.469
Model 2 #1	3.174	3.201	3.523	3.642	3.575	0	2.79	2.09	1.288	2.562
Model 2 #2	3.655	4.495	3.497	5.01	4.651	2.79	0	2.127	1.916	3.9
Model 2 #3	3.853	3.782	3.63	4.446	4.29	2.09	2.127	0	1.675	3
Model 2 #4	3.113	3.439	3.293	3.966	3.879	1.288	1.916	1.675	0	3.035
Model 2 #5	4.963	4.008	4.452	4.251	3.469	2.562	3.9	3	3.035	0
