# Supplementary material for: Leiomodin creates a leaky cap at the pointed end of actin-thin filaments
Source: PLoS Biol. 2020 Sep 8;18(9):e3000848. doi: 10.1371/journal.pbio.3000848 (PMC7500696; doi:10.1371/journal.pbio.3000848)
Supplement: S3 Table — The RMSD were calculated using coordinates of superimposed backbone atoms N, Cα, and C' of well-defined regions in the molecular complex (Asp17-Asp39 in Lmod2s1 and Asp2-Leu28 in αTM1a1-14Zip). The RMSD sample mean and SEM were calculated at 1.76 Å and 0.07 Å, respectively. Lmod, leiomodin; MD, molecular dynamics; PDB, Protein Data Bank; RMSD, root-mean-square deviation. (XLSX) [file pbio.3000848.s019.xlsx]

## Sheet: RMSD_rigid_parts_res17_39A_2_28
model #	0.1	0.2	0.3	0.4	0.5	0.6	0.7	0.8	0.9	0.1
0.1	0	1.932	2.173	2.114	1.641	1.392	1.082	1.166	1.737	1.735
0.2	1.932	0	1.287	1.537	2.573	1.497	1.805	1.871	1.342	1.219
0.3	2.173	1.287	0	1.835	2.915	2.091	2.186	2.154	1.306	1.367
0.4	2.114	1.537	1.835	0	2.663	2.005	2.345	2.27	1.364	1.332
0.5	1.641	2.573	2.915	2.663	0	1.726	1.695	1.607	2.545	2.349
0.6	1.392	1.497	2.091	2.005	1.726	0	1.02	1.279	1.859	1.649
0.7	1.082	1.805	2.186	2.345	1.695	1.02	0	0.933	1.895	1.906
0.8	1.166	1.871	2.154	2.27	1.607	1.279	0.933	0	1.937	1.893
0.9	1.737	1.342	1.306	1.364	2.545	1.859	1.895	1.937	0	1.117
0.1	1.735	1.219	1.367	1.332	2.349	1.649	1.906	1.893	1.117	0
note: RMSD (in angstrom) is calculated between backbone heavy atoms N,CA,C' of residues 17-39 of Chain A and residues 2-28 of chains B and C
