# Supplementary material for: Leiomodin creates a leaky cap at the pointed end of actin-thin filaments
Source: PLoS Biol. 2020 Sep 8;18(9):e3000848. doi: 10.1371/journal.pbio.3000848 (PMC7500696; doi:10.1371/journal.pbio.3000848)
Supplement: S1 Data — Excel spreadsheet containing raw data for Fig 4B. Description of what is measured along with the units can be found in the first cell of the first column. GFP, green fluorescent protein; Lmod, leiomodin; WT, wild type. (XLSX) [file pbio.3000848.s025.xlsx]

## Sheet: Sheet1
Thin filament lengths (μm)
	GFP	GFP-Lmod2	GFP-Lmod2 [L25G]
	0.689968	0.748989	0.745764
	0.736947	0.792018	0.762831
	0.71706	0.704045	0.722847
	0.738983	0.827431	0.741102
	0.778705	0.820828	0.741618
	0.73897	0.754421	0.770508
	0.76786	0.754421	0.658055
	0.74286	0.743248	0.729973
	0.727435	0.743248	0.743797
	0.867123	0.787408	0.733237
	0.778154	0.787408	0.729855
	0.783908	0.726277	0.730019
	0.79206	0.782155	0.7498
	0.819057	0.781138	0.739215
	0.757762	0.751782	0.793902
	0.79909	0.757768	0.756406
	0.79487	0.768051	0.772851
	0.811384	0.791207	0.750444
	0.787372	0.825877	0.762423
	0.789816	0.761487	0.734482
	0.737404	0.751177	0.765517
	0.764298	0.751177	0.844625
	0.748063	0.845441	0.692919
	0.817145	0.773465	0.782769
	0.812446	0.773465	0.7717
	0.8298	0.838442	0.752998
	0.724116	0.804878	0.748759
	0.781042	0.759517	0.722633
	0.829566	0.824466	0.776374
	0.777063	0.797678	0.776763
	0.757663	0.711148	0.77803
	0.83882	0.759936	0.73651
	0.802305	0.65242	0.772456
	0.807245	0.764778	0.820927
	0.756496	0.770208	0.840502
	0.78267	0.770208	0.837929
	0.817131	0.72158	0.782379
	0.773234	0.758539	0.747465
	0.758636	0.849474	0.803381
	0.8157	0.849474	0.793178
	0.764038	0.86013	0.80212
	0.795963	0.846437	0.831983
	0.743865	0.78377	0.81704
	0.88198	0.89674	0.807888
	0.534526	0.89674	0.819558
	0.715403	0.791089	0.785223
	0.817396	0.825306	0.797272
	0.901493	0.825986	0.787583
	0.582253	0.834132	0.802279
		0.835853	0.814066
		0.799801	0.749721
		0.887076	0.792366
		0.781827	0.768994
		0.791702	0.792392
		0.882892	0.784027
		0.839006	0.789192
		0.895669	0.789915
		0.937744	0.787354
		0.890592	0.83193
		0.900786	0.779427
		0.893702	0.788659
		0.904937	0.834404
		0.902294	0.835745
		0.885813	0.800604
		0.969727	0.8039
		0.958517	0.833469
		0.994297	0.819435
			0.840984
			0.834609
			0.911494
			0.811282
			0.860983
			0.780438
			0.839333
			0.844693
			0.860657
			0.711116
			0.93189
MEAN	0.773207	0.812675	0.785782
SEM	0.00887406	0.00832529	0.00525028
n	49	67	78
