# Supplementary material for: Leiomodin creates a leaky cap at the pointed end of actin-thin filaments
Source: PLoS Biol. 2020 Sep 8;18(9):e3000848. doi: 10.1371/journal.pbio.3000848 (PMC7500696; doi:10.1371/journal.pbio.3000848)
Supplement: S2 Data — Excel spreadsheet containing raw data for Fig 5B. Description of what is measured along with the units can be found in the first cell of the first column. GFP, green fluorescent protein; Lmod, leiomodin; Tmod, tropomodulin; WT, wild type. (XLSX) [file pbio.3000848.s026.xlsx]

## Sheet: Sheet1
% of cells showing consistent Tmod1 assembly
	GFP	GFP-Lmod2	GFP-Lmod2 [L25G]
	93.617	57.5758	62.5
	81.8182	58.0645	70.2703
	83.3333	29.4118	63.8889
	100	19.2308	72
MEAN	89.6921	41.0707	67.16
STDEV	8.64273	19.7832	4.67315
n	4	4	4
