# Supplementary material for: Leiomodin creates a leaky cap at the pointed end of actin-thin filaments
Source: PLoS Biol. 2020 Sep 8;18(9):e3000848. doi: 10.1371/journal.pbio.3000848 (PMC7500696; doi:10.1371/journal.pbio.3000848)
Supplement: S3 Data — Since no experimental structural information is available for residues Pro42-Thr59 and Gly87-Asn195, their true conformation and atomic coordinates can deviate significantly from the model. (PDB) [file pbio.3000848.s027.pdb]

HELIX    1   1 GLU     17  ALA     22  1                                   6
HELIX    2   2 ALA     26  GLU     37  1                                  12
HELIX    3   3 ASP     42  ASN     44  1                                   3
HELIX    4   4 VAL     47  ARG     50  1                                   4
HELIX    5   5 LYS     52  GLU     56  1                                   5
HELIX    6   6 ARG     65  LYS     78  1                                  14
HELIX    7   7 GLY     89  VAL     91  1                                   3
HELIX    8   8 GLU     93  GLU    100  1                                   8
HELIX    9   9 ILE    103  GLU    106  1                                   4
HELIX   10  10 GLU    114  GLU    122  1                                   9
HELIX   11  11 SER    124  ASP    132  1                                   9
HELIX   12  12 GLU    137  THR    142  1                                   6
HELIX   13  13 ASN    147  THR    149  1                                   3
HELIX   14  14 ASN    151  SER    154  1                                   4
HELIX   15  15 LYS    166  GLN    168  1                                   3
HELIX   16  16 ASN    173  THR    175  1                                   3
HELIX   17  17 GLY    177  ASN    179  1                                   3
HELIX   18  18 PRO    186  ALA    188  1                                   3
HELIX   19  19 PRO    191  GLY    193  1                                   3
HELIX   20  20 GLU    199  LYS    206  1                                   8
HELIX   21  21 THR    225  ASP    237  1                                  13
HELIX   22  22 ASP    253  LYS    264  1                                  12
HELIX   23  23 GLY    281  LEU    291  1                                  11
HELIX   24  24 SER    311  LEU    321  1                                  11
HELIX   25  25 PRO    337  GLN    362  1                                  26
HELIX   26  26 ASP    366  ALA    626  1                                 261
HELIX   27  27 ALA    631  GLN    891  1                                 261
HELIX   28  28 GLY    947  SER    952  1                                   6
HELIX   29  29 ASP    972  LEU    986  1                                  15
HELIX   30  30 LYS   1005  THR   1018  1                                  14
HELIX   31  31 GLN   1029  SER   1037  1                                   9
HELIX   32  32 GLY   1074  ARG   1088  1                                  15
HELIX   33  33 THR   1095  LEU   1108  1                                  14
HELIX   34  34 PHE   1115  SER   1124  1                                  10
HELIX   35  35 GLU   1145  PHE   1154  1                                  10
HELIX   36  36 PRO   1156  ILE   1159  1                                   4
HELIX   37  37 ILE   1166  LYS   1176  1                                  11
HELIX   38  38 ILE   1179  TYR   1186  1                                   8
HELIX   39  39 GLY   1194  THR   1196  1                                   3
HELIX   40  40 ILE   1201  LYS   1207  1                                   7
HELIX   41  41 ILE   1209  ALA   1211  1                                   3
HELIX   42  42 SER   1230  SER   1240  1                                  11
HELIX   43  43 SER   1242  MET   1247  1                                   6
HELIX   44  44 LYS   1251  ALA   1257  1                                   7
HELIX   45  45 VAL   1262  LYS   1265  1                                   4
HELIX   46  46 GLY   1323  SER   1328  1                                   6
HELIX   47  47 ARG   1330  ILE   1332  1                                   3
HELIX   48  48 MET   1350  LEU   1362  1                                  13
HELIX   49  49 ASN   1383  GLU   1393  1                                  11
HELIX   50  50 GLN   1405  ALA   1412  1                                   8
HELIX   51  51 GLY   1450  GLU   1463  1                                  14
HELIX   52  52 THR   1471  LEU   1484  1                                  14
HELIX   53  53 PHE   1491  ALA   1499  1                                   9
HELIX   54  54 GLU   1521  LEU   1529  1                                   9
HELIX   55  55 PRO   1532  PHE   1534  1                                   3
HELIX   56  56 ILE   1542  LYS   1552  1                                  11
HELIX   57  57 ILE   1555  TYR   1562  1                                   8
HELIX   58  58 GLY   1570  MET   1573  1                                   4
HELIX   59  59 ILE   1577  GLU   1584  1                                   8
HELIX   60  60 SER   1606  SER   1616  1                                  11
HELIX   61  61 SER   1618  GLN   1622  1                                   5
HELIX   62  62 LYS   1627  ALA   1633  1                                   7
HELIX   63  63 PRO   1635  LYS   1641  1                                   7
HELIX   64  64 GLY   1699  GLN   1703  1                                   5
HELIX   65  65 ARG   1706  ILE   1708  1                                   3
HELIX   66  66 ASP   1724  TYR   1735  1                                  12
HELIX   67  67 LYS   1757  THR   1770  1                                  14
HELIX   68  68 GLN   1781  ALA   1788  1                                   8
HELIX   69  69 GLY   1826  ARG   1840  1                                  15
HELIX   70  70 THR   1847  LEU   1860  1                                  14
HELIX   71  71 PHE   1867  ALA   1872  1                                   6
HELIX   72  72 ASN   1896  ARG   1900  1                                   5
HELIX   73  73 PRO   1902  LEU   1905  1                                   4
HELIX   74  74 PRO   1908  ILE   1911  1                                   4
HELIX   75  75 ILE   1918  ASN   1924  1                                   7
HELIX   76  76 ILE   1926  LYS   1928  1                                   3
HELIX   77  77 ARG   1934  TYR   1938  1                                   5
HELIX   78  78 GLY   1946  MET   1949  1                                   4
HELIX   79  79 ASP   1955  GLU   1960  1                                   6
HELIX   80  80 SER   1982  ALA   1991  1                                  10
HELIX   81  81 SER   1994  MET   1999  1                                   6
HELIX   82  82 LYS   2003  ALA   2009  1                                   7
HELIX   83  83 PRO   2011  LYS   2017  1                                   7
HELIX   84  84 GLY   2075  SER   2080  1                                   6
HELIX   85  85 MET   2102  LEU   2114  1                                  13
HELIX   86  86 PRO   2118  GLU   2120  1                                   3
HELIX   87  87 LYS   2133  THR   2146  1                                  14
HELIX   88  88 GLN   2157  ALA   2164  1                                   8
HELIX   89  89 GLY   2202  GLU   2215  1                                  14
HELIX   90  90 THR   2223  LEU   2236  1                                  14
HELIX   91  91 PHE   2243  THR   2249  1                                   7
HELIX   92  92 GLU   2273  ARG   2276  1                                   4
HELIX   93  93 PRO   2278  LEU   2281  1                                   4
HELIX   94  94 PRO   2284  PHE   2286  1                                   3
HELIX   95  95 ILE   2294  LYS   2304  1                                  11
HELIX   96  96 ILE   2307  TYR   2314  1                                   8
HELIX   97  97 GLY   2322  MET   2325  1                                   4
HELIX   98  98 ILE   2329  THR   2338  1                                  10
HELIX   99  99 SER   2358  SER   2368  1                                  11
HELIX  100 100 PHE   2372  GLN   2374  1                                   3
HELIX  101 101 LYS   2379  GLU   2384  1                                   6
HELIX  102 102 PRO   2387  LYS   2393  1                                   7
HELIX  103 103 GLY   2451  ALA   2454  1                                   4
HELIX  104 104 ARG   2458  ILE   2460  1                                   3
HELIX  105 105 GLU   2468  GLY   2470  1                                   3
HELIX  106 106 MET   2478  TYR   2487  1                                  10
HELIX  107 107 LYS   2509  THR   2522  1                                  14
HELIX  108 108 GLN   2533  SER   2541  1                                   9
HELIX  109 109 GLY   2578  ARG   2592  1                                  15
HELIX  110 110 THR   2599  LEU   2612  1                                  14
HELIX  111 111 PHE   2619  ALA   2627  1                                   9
HELIX  112 112 ASN   2648  LEU   2657  1                                  10
HELIX  113 113 PRO   2660  PHE   2662  1                                   3
HELIX  114 114 ILE   2670  MET   2679  1                                  10
HELIX  115 115 ARG   2686  TYR   2690  1                                   5
HELIX  116 116 GLY   2698  THR   2700  1                                   3
HELIX  117 117 ILE   2705  THR   2714  1                                  10
HELIX  118 118 SER   2734  SER   2744  1                                  11
HELIX  119 119 SER   2746  GLN   2750  1                                   5
HELIX  120 120 LYS   2755  ALA   2761  1                                   7
HELIX  121 121 PRO   2763  LYS   2769  1                                   7
HELIX  122 122 GLY   2827  ALA   2830  1                                   4
HELIX  123 123 MET   2854  TYR   2863  1                                  10
HELIX  124 124 LYS   2885  THR   2898  1                                  14
HELIX  125 125 GLN   2909  SER   2917  1                                   9
HELIX  126 126 GLY   2954  ARG   2968  1                                  15
HELIX  127 127 THR   2975  LEU   2988  1                                  14
HELIX  128 128 PHE   2995  THR   3001  1                                   7
HELIX  129 129 ASN   3024  LEU   3033  1                                  10
HELIX  130 130 PRO   3036  PHE   3038  1                                   3
HELIX  131 131 ILE   3046  MET   3055  1                                  10
HELIX  132 132 LYS   3063  TYR   3066  1                                   4
HELIX  133 133 GLY   3074  MET   3077  1                                   4
HELIX  134 134 ILE   3081  ALA   3091  1                                  11
HELIX  135 135 SER   3110  SER   3120  1                                  11
HELIX  136 136 SER   3122  GLN   3126  1                                   5
HELIX  137 137 LYS   3131  ALA   3137  1                                   7
HELIX  138 138 PRO   3139  LYS   3145  1                                   7
HELIX  139 139 GLY   3203  SER   3208  1                                   6
HELIX  140 140 MET   3230  LEU   3242  1                                  13
HELIX  141 141 PRO   3246  GLU   3248  1                                   3
HELIX  142 142 LYS   3261  THR   3274  1                                  14
HELIX  143 143 GLN   3285  ALA   3292  1                                   8
HELIX  144 144 GLY   3330  GLU   3343  1                                  14
HELIX  145 145 THR   3351  LEU   3364  1                                  14
HELIX  146 146 PHE   3371  THR   3377  1                                   7
HELIX  147 147 ASN   3400  ARG   3404  1                                   5
HELIX  148 148 PRO   3406  LEU   3409  1                                   4
HELIX  149 149 PRO   3412  PHE   3414  1                                   3
HELIX  150 150 ILE   3422  MET   3431  1                                  10
HELIX  151 151 ASP   3436  LYS   3439  1                                   4
HELIX  152 152 GLY   3450  THR   3452  1                                   3
HELIX  153 153 ILE   3457  GLU   3464  1                                   8
HELIX  154 154 SER   3486  SER   3496  1                                  11
HELIX  155 155 PHE   3500  MET   3503  1                                   4
HELIX  156 156 LYS   3507  LYS   3521  1                                  15
HELIX  157 157 GLY   3579  SER   3584  1                                   6
HELIX  158 158 MET   3606  LEU   3618  1                                  13
HELIX  159 159 LYS   3637  THR   3650  1                                  14
HELIX  160 160 GLN   3661  ALA   3668  1                                   8
HELIX  161 161 GLY   3706  ARG   3720  1                                  15
HELIX  162 162 THR   3727  LEU   3740  1                                  14
HELIX  163 163 PHE   3747  MET   3751  1                                   5
HELIX  164 164 GLU   3777  PHE   3786  1                                  10
HELIX  165 165 PRO   3788  PHE   3790  1                                   3
HELIX  166 166 ILE   3798  LYS   3808  1                                  11
HELIX  167 167 ARG   3814  TYR   3818  1                                   5
HELIX  168 168 GLY   3826  THR   3828  1                                   3
HELIX  169 169 ILE   3833  GLN   3838  1                                   6
HELIX  170 170 ILE   3841  LEU   3844  1                                   4
HELIX  171 171 SER   3862  SER   3872  1                                  11
HELIX  172 172 SER   3874  MET   3879  1                                   6
HELIX  173 173 LYS   3883  ALA   3889  1                                   7
HELIX  174 174 PRO   3891  LYS   3897  1                                   7
HELIX  175 175 GLY   3955  ALA   3958  1                                   4
HELIX  176 176 MET   3982  GLU   3993  1                                  12
HELIX  177 177 LYS   4013  THR   4026  1                                  14
HELIX  178 178 GLN   4037  SER   4045  1                                   9
HELIX  179 179 GLY   4082  ARG   4096  1                                  15
HELIX  180 180 THR   4103  LEU   4116  1                                  14
HELIX  181 181 PHE   4123  ALA   4131  1                                   9
HELIX  182 182 ASN   4152  ARG   4156  1                                   5
HELIX  183 183 PRO   4158  LEU   4161  1                                   4
HELIX  184 184 PRO   4164  PHE   4166  1                                   3
HELIX  185 185 ILE   4174  LYS   4184  1                                  11
HELIX  186 186 ARG   4190  TYR   4194  1                                   5
HELIX  187 187 GLY   4202  MET   4205  1                                   4
HELIX  188 188 ASP   4211  GLU   4216  1                                   6
HELIX  189 189 SER   4238  ALA   4247  1                                  10
HELIX  190 190 SER   4250  MET   4255  1                                   6
HELIX  191 191 LYS   4259  ALA   4265  1                                   7
HELIX  192 192 VAL   4270  LYS   4273  1                                   4
HELIX  193 193 GLY   4331  SER   4336  1                                   6
HELIX  194 194 MET   4358  LEU   4370  1                                  13
HELIX  195 195 LYS   4389  GLU   4401  1                                  13
HELIX  196 196 GLN   4413  SER   4421  1                                   9
HELIX  197 197 GLY   4458  ARG   4472  1                                  15
HELIX  198 198 THR   4479  LEU   4492  1                                  14
HELIX  199 199 PHE   4499  ALA   4507  1                                   9
HELIX  200 200 GLU   4529  PHE   4538  1                                  10
HELIX  201 201 PRO   4540  ILE   4543  1                                   4
HELIX  202 202 ILE   4550  LYS   4560  1                                  11
HELIX  203 203 ARG   4566  ASP   4568  1                                   3
HELIX  204 204 GLY   4578  THR   4580  1                                   3
HELIX  205 205 ILE   4585  LYS   4591  1                                   7
HELIX  206 206 SER   4614  SER   4624  1                                  11
HELIX  207 207 SER   4626  MET   4631  1                                   6
HELIX  208 208 GLU   4637  GLU   4640  1                                   4
HELIX  209 209 PRO   4643  LYS   4649  1                                   7
HELIX  210 210 ASP   4708  GLN   4711  1                                   4
HELIX  211 211 ARG   4714  ILE   4716  1                                   3
HELIX  212 212 MET   4734  TYR   4743  1                                  10
HELIX  213 213 LYS   4765  THR   4778  1                                  14
HELIX  214 214 GLN   4789  SER   4797  1                                   9
HELIX  215 215 GLY   4834  GLU   4847  1                                  14
HELIX  216 216 THR   4855  LEU   4868  1                                  14
HELIX  217 217 PHE   4875  ALA   4882  1                                   8
HELIX  218 218 ASN   4904  ARG   4908  1                                   5
HELIX  219 219 PRO   4910  LEU   4913  1                                   4
HELIX  220 220 PRO   4916  PHE   4918  1                                   3
HELIX  221 221 ILE   4926  MET   4935  1                                  10
HELIX  222 222 ILE   4939  ASN   4948  1                                  10
HELIX  223 223 GLY   4954  MET   4957  1                                   4
HELIX  224 224 ASP   4963  GLN   4966  1                                   4
HELIX  225 225 ILE   4969  LEU   4972  1                                   4
HELIX  226 226 SER   4990  SER   5000  1                                  11
HELIX  227 227 SER   5002  MET   5007  1                                   6
HELIX  228 228 LYS   5011  ALA   5017  1                                   7
HELIX  229 229 PRO   5019  LYS   5025  1                                   7
HELIX  230 230 GLY   5092  GLY   5100  1                                   9
HELIX  231 231 TRP   5116  LEU   5131  1                                  16
HELIX  232 232 LYS   5150  GLU   5162  1                                  13
HELIX  233 233 GLN   5174  ALA   5181  1                                   8
HELIX  234 234 PRO   5209  ALA   5211  1                                   3
HELIX  235 235 GLY   5219  ARG   5233  1                                  15
HELIX  236 236 GLU   5242  LEU   5253  1                                  12
HELIX  237 237 PHE   5260  ALA   5267  1                                   8
HELIX  238 238 SER   5271  LEU   5273  1                                   3
HELIX  239 239 ASN   5289  LEU   5298  1                                  10
HELIX  240 240 PRO   5301  PHE   5303  1                                   3
HELIX  241 241 ILE   5311  LYS   5321  1                                  11
HELIX  242 242 ARG   5327  TYR   5331  1                                   5
HELIX  243 243 THR   5340  MET   5342  1                                   3
HELIX  244 244 ILE   5346  LEU   5357  1                                  12
HELIX  245 245 ARG   5372  SER   5385  1                                  14
HELIX  246 246 PHE   5389  GLN   5391  1                                   3
HELIX  247 247 LYS   5396  ALA   5402  1                                   7
HELIX  248 248 PRO   5404  LYS   5410  1                                   7
HELIX  249 249 GLY   5463  GLN   5467  1                                   5
HELIX  250 250 ARG   5470  ILE   5472  1                                   3
HELIX  251 251 TRP   5487  LEU   5502  1                                  16
HELIX  252 252 PRO   5506  GLU   5508  1                                   3
HELIX  253 253 LYS   5521  GLU   5533  1                                  13
HELIX  254 254 GLN   5545  ALA   5552  1                                   8
HELIX  255 255 GLY   5590  THR   5602  1                                  13
HELIX  256 256 THR   5611  LYS   5623  1                                  13
HELIX  257 257 PHE   5631  ALA   5638  1                                   8
HELIX  258 258 SER   5642  LEU   5644  1                                   3
HELIX  259 259 ASN   5660  ARG   5664  1                                   5
HELIX  260 260 PRO   5666  LEU   5669  1                                   4
HELIX  261 261 PRO   5672  PHE   5674  1                                   3
HELIX  262 262 ILE   5682  LYS   5692  1                                  11
HELIX  263 263 ARG   5698  ALA   5703  1                                   6
HELIX  264 264 GLY   5710  MET   5713  1                                   4
HELIX  265 265 ILE   5717  LEU   5728  1                                  12
HELIX  266 266 ARG   5743  SER   5756  1                                  14
HELIX  267 267 THR   5759  MET   5763  1                                   5
HELIX  268 268 LYS   5767  SER   5773  1                                   7
HELIX  269 269 PRO   5775  HIE   5779  1                                   5
SHEET    1   1 1 GLU   214  ASN   216  0
SHEET    2   2 1 THR   243  SER   245  0
SHEET    3   3 1 ASN   271  ASN   273  0
SHEET    4   4 1 GLU   299  ARG   301  0
SHEET    5   5 1 ARG   329  GLY   331  0
SHEET    6   6 1 LEU   900  ASP   903  0
SHEET    7   7 1 LEU   908  PHE   913  0
SHEET    8   8 1 ALA   921  PRO   924  0
SHEET    9   9 1 VAL   927  PRO   930  0
SHEET   10  10 1 LEU   957  LYS   960  0
SHEET   11  11 1 THR   995  GLU   999  0
SHEET   12  12 1 MET  1024  ILE  1028  0
SHEET   13  13 1 GLY  1042  ASP  1046  0
SHEET   14  14 1 THR  1052  ILE  1057  0
SHEET   15  15 1 MET  1068  LEU  1070  0
SHEET   16  16 1 ASN  1189  SER  1192  0
SHEET   17  17 1 LEU  1276  ASN  1280  0
SHEET   18  18 1 LEU  1284  PHE  1289  0
SHEET   19  19 1 ALA  1297  PRO  1300  0
SHEET   20  20 1 VAL  1303  PRO  1306  0
SHEET   21  21 1 LEU  1333  LYS  1336  0
SHEET   22  22 1 THR  1371  GLU  1375  0
SHEET   23  23 1 MET  1400  ILE  1404  0
SHEET   24  24 1 GLY  1418  ASP  1422  0
SHEET   25  25 1 THR  1428  ILE  1433  0
SHEET   26  26 1 MET  1444  LEU  1446  0
SHEET   27  27 1 TYR  1508  LEU  1510  0
SHEET   28  28 1 GLN  1514  ILE  1516  0
SHEET   29  29 1 ASN  1565  SER  1568  0
SHEET   30  30 1 LEU  1652  ASN  1656  0
SHEET   31  31 1 LEU  1660  PHE  1665  0
SHEET   32  32 1 ALA  1673  PRO  1676  0
SHEET   33  33 1 VAL  1679  ARG  1681  0
SHEET   34  34 1 THR  1710  LYS  1712  0
SHEET   35  35 1 THR  1747  GLU  1751  0
SHEET   36  36 1 MET  1776  ILE  1780  0
SHEET   37  37 1 GLY  1794  SER  1799  0
SHEET   38  38 1 THR  1804  ILE  1809  0
SHEET   39  39 1 MET  1820  LEU  1822  0
SHEET   40  40 1 LYS  1882  LEU  1886  0
SHEET   41  41 1 GLN  1890  ILE  1894  0
SHEET   42  42 1 ASN  1941  SER  1944  0
SHEET   43  43 1 LEU  2028  ASP  2031  0
SHEET   44  44 1 LEU  2036  PHE  2041  0
SHEET   45  45 1 ALA  2049  PRO  2052  0
SHEET   46  46 1 VAL  2055  PRO  2058  0
SHEET   47  47 1 LEU  2085  LYS  2088  0
SHEET   48  48 1 THR  2123  GLU  2127  0
SHEET   49  49 1 MET  2152  ILE  2156  0
SHEET   50  50 1 GLY  2170  SER  2175  0
SHEET   51  51 1 THR  2180  ILE  2185  0
SHEET   52  52 1 MET  2196  LEU  2198  0
SHEET   53  53 1 LYS  2258  LEU  2262  0
SHEET   54  54 1 GLN  2266  ILE  2270  0
SHEET   55  55 1 ASN  2316  SER  2320  0
SHEET   56  56 1 LYS  2348  ILE  2350  0
SHEET   57  57 1 LEU  2404  ASP  2407  0
SHEET   58  58 1 LEU  2412  PHE  2417  0
SHEET   59  59 1 ALA  2425  PRO  2428  0
SHEET   60  60 1 VAL  2431  PRO  2434  0
SHEET   61  61 1 LEU  2461  LYS  2464  0
SHEET   62  62 1 THR  2499  GLU  2503  0
SHEET   63  63 1 MET  2528  ILE  2532  0
SHEET   64  64 1 GLY  2546  SER  2551  0
SHEET   65  65 1 THR  2556  ILE  2561  0
SHEET   66  66 1 MET  2572  LEU  2574  0
SHEET   67  67 1 LYS  2634  LEU  2638  0
SHEET   68  68 1 GLN  2642  ILE  2646  0
SHEET   69  69 1 ASN  2693  SER  2696  0
SHEET   70  70 1 LEU  2780  ASP  2783  0
SHEET   71  71 1 LEU  2788  PHE  2793  0
SHEET   72  72 1 ALA  2801  PRO  2804  0
SHEET   73  73 1 VAL  2807  PRO  2810  0
SHEET   74  74 1 LEU  2837  LYS  2840  0
SHEET   75  75 1 THR  2875  GLU  2879  0
SHEET   76  76 1 MET  2904  ILE  2908  0
SHEET   77  77 1 GLY  2922  SER  2927  0
SHEET   78  78 1 THR  2932  ILE  2937  0
SHEET   79  79 1 MET  2948  LEU  2950  0
SHEET   80  80 1 TYR  3012  LEU  3014  0
SHEET   81  81 1 GLN  3018  ILE  3020  0
SHEET   82  82 1 ASN  3069  SER  3072  0
SHEET   83  83 1 LEU  3156  ASP  3159  0
SHEET   84  84 1 VAL  3165  PHE  3169  0
SHEET   85  85 1 ALA  3177  PHE  3179  0
SHEET   86  86 1 VAL  3183  PRO  3186  0
SHEET   87  87 1 LEU  3213  LYS  3216  0
SHEET   88  88 1 THR  3251  GLU  3255  0
SHEET   89  89 1 MET  3280  ILE  3284  0
SHEET   90  90 1 GLY  3298  SER  3303  0
SHEET   91  91 1 THR  3308  ILE  3313  0
SHEET   92  92 1 MET  3324  LEU  3326  0
SHEET   93  93 1 TYR  3388  LEU  3390  0
SHEET   94  94 1 GLN  3394  ILE  3396  0
SHEET   95  95 1 ASN  3445  SER  3448  0
SHEET   96  96 1 LEU  3532  ASP  3535  0
SHEET   97  97 1 LEU  3540  PHE  3545  0
SHEET   98  98 1 ALA  3553  PRO  3556  0
SHEET   99  99 1 VAL  3559  PRO  3562  0
SHEET  100 100 1 LEU  3589  LYS  3592  0
SHEET  101 101 1 THR  3627  GLU  3631  0
SHEET  102 102 1 MET  3656  ILE  3660  0
SHEET  103 103 1 GLY  3674  VAL  3676  0
SHEET  104 104 1 THR  3684  ILE  3689  0
SHEET  105 105 1 MET  3700  LEU  3702  0
SHEET  106 106 1 LYS  3762  LEU  3766  0
SHEET  107 107 1 GLN  3770  ILE  3774  0
SHEET  108 108 1 LEU  3908  ASN  3912  0
SHEET  109 109 1 LEU  3916  PHE  3921  0
SHEET  110 110 1 ALA  3929  PRO  3932  0
SHEET  111 111 1 VAL  3935  PRO  3938  0
SHEET  112 112 1 LEU  3965  LYS  3968  0
SHEET  113 113 1 THR  4003  GLU  4007  0
SHEET  114 114 1 MET  4032  ILE  4036  0
SHEET  115 115 1 GLY  4050  SER  4055  0
SHEET  116 116 1 THR  4060  ILE  4065  0
SHEET  117 117 1 MET  4076  LEU  4078  0
SHEET  118 118 1 LYS  4138  LEU  4142  0
SHEET  119 119 1 GLN  4146  ILE  4150  0
SHEET  120 120 1 ASN  4197  SER  4200  0
SHEET  121 121 1 LEU  4284  ASP  4287  0
SHEET  122 122 1 LEU  4292  PHE  4297  0
SHEET  123 123 1 ALA  4305  PRO  4308  0
SHEET  124 124 1 VAL  4311  PRO  4314  0
SHEET  125 125 1 LEU  4341  LYS  4344  0
SHEET  126 126 1 THR  4379  GLU  4383  0
SHEET  127 127 1 MET  4408  ILE  4412  0
SHEET  128 128 1 GLY  4426  ASP  4430  0
SHEET  129 129 1 HIE  4437  ILE  4441  0
SHEET  130 130 1 TYR  4516  LEU  4518  0
SHEET  131 131 1 GLN  4522  ILE  4524  0
SHEET  132 132 1 ASN  4573  SER  4576  0
SHEET  133 133 1 LEU  4660  ASP  4663  0
SHEET  134 134 1 LEU  4668  PHE  4673  0
SHEET  135 135 1 ALA  4681  PRO  4684  0
SHEET  136 136 1 VAL  4687  PRO  4690  0
SHEET  137 137 1 LEU  4717  LYS  4720  0
SHEET  138 138 1 THR  4755  GLU  4759  0
SHEET  139 139 1 MET  4784  ILE  4788  0
SHEET  140 140 1 GLY  4802  SER  4807  0
SHEET  141 141 1 THR  4812  ILE  4817  0
SHEET  142 142 1 MET  4828  LEU  4830  0
SHEET  143 143 1 LYS  4890  GLU  4893  0
SHEET  144 144 1 VAL  4899  ILE  4902  0
SHEET  145 145 1 ASN  4949  SER  4952  0
SHEET  146 146 1 LEU  5045  ASN  5049  0
SHEET  147 147 1 LEU  5053  PHE  5058  0
SHEET  148 148 1 ALA  5066  PRO  5069  0
SHEET  149 149 1 VAL  5072  PRO  5075  0
SHEET  150 150 1 LEU  5102  LYS  5105  0
SHEET  151 151 1 THR  5140  GLU  5144  0
SHEET  152 152 1 MET  5169  ILE  5173  0
SHEET  153 153 1 GLY  5187  SER  5192  0
SHEET  154 154 1 THR  5197  ILE  5202  0
SHEET  155 155 1 MET  5213  LEU  5215  0
SHEET  156 156 1 ASN  5334  SER  5337  0
SHEET  157 157 1 LEU  5416  GLY  5421  0
SHEET  158 158 1 MET  5424  PHE  5429  0
SHEET  159 159 1 ALA  5437  PRO  5440  0
SHEET  160 160 1 VAL  5443  PRO  5446  0
SHEET  161 161 1 LEU  5473  LYS  5476  0
SHEET  162 162 1 VAL  5511  GLU  5515  0
SHEET  163 163 1 MET  5540  ILE  5544  0
SHEET  164 164 1 GLY  5558  SER  5563  0
SHEET  165 165 1 SER  5568  ILE  5573  0
SHEET  166 166 1 LEU  5584  LEU  5586  0
SHEET  167 167 1 LYS  5646  GLU  5649  0
SHEET  168 168 1 VAL  5655  ILE  5658  0
SHEET  169 169 1 THR  5705  SER  5708  0
CRYST1  164.376  390.972  301.960  90.00  90.00  90.00               1
ATOM      1  N   SER     1     123.181 334.454 206.116  1.00  0.00           N
ATOM      2  H1  SER     1     122.266 334.052 205.969  1.00  0.00           H
ATOM      3  H2  SER     1     123.595 334.704 205.227  1.00  0.00           H
ATOM      4  H3  SER     1     123.065 335.297 206.666  1.00  0.00           H
ATOM      5  CA  SER     1     124.045 333.488 206.830  1.00  0.00           C
ATOM      6  HA  SER     1     124.185 332.616 206.194  1.00  0.00           H
ATOM      7  CB  SER     1     125.424 334.085 207.124  1.00  0.00           C
ATOM      8  HB2 SER     1     125.819 334.547 206.218  1.00  0.00           H
ATOM      9  HB3 SER     1     125.348 334.843 207.906  1.00  0.00           H
ATOM     10  OG  SER     1     126.309 333.059 207.528  1.00  0.00           O
ATOM     11  HG  SER     1     127.217 333.430 207.582  1.00  0.00           H
ATOM     12  C   SER     1     123.351 333.027 208.105  1.00  0.00           C
ATOM     13  O   SER     1     122.388 333.670 208.505  1.00  0.00           O
ATOM     14  N   THR     2     123.789 331.920 208.713  1.00  0.00           N
ATOM     15  H   THR     2     124.607 331.472 208.327  1.00  0.00           H
ATOM     16  CA  THR     2     123.156 331.319 209.906  1.00  0.00           C
ATOM     17  HA  THR     2     122.125 331.086 209.640  1.00  0.00           H
ATOM     18  CB  THR     2     123.821 329.979 210.289  1.00  0.00           C
ATOM     19  HB  THR     2     123.672 329.295 209.454  1.00  0.00           H
ATOM     20  CG2 THR     2     125.326 330.054 210.550  1.00  0.00           C
ATOM     21 HG21 THR     2     125.539 330.758 211.351  1.00  0.00           H
ATOM     22 HG22 THR     2     125.691 329.068 210.839  1.00  0.00           H
ATOM     23 HG23 THR     2     125.849 330.369 209.648  1.00  0.00           H
ATOM     24  OG1 THR     2     123.207 329.395 211.422  1.00  0.00           O
ATOM     25  HG1 THR     2     123.600 329.792 212.239  1.00  0.00           H
ATOM     26  C   THR     2     123.099 332.271 211.107  1.00  0.00           C
ATOM     27  O   THR     2     124.093 332.914 211.453  1.00  0.00           O
ATOM     28  N   PHE     3     121.933 332.316 211.754  1.00  0.00           N
ATOM     29  H   PHE     3     121.193 331.738 211.374  1.00  0.00           H
ATOM     30  CA  PHE     3     121.674 332.922 213.063  1.00  0.00           C
ATOM     31  HA  PHE     3     122.618 333.029 213.599  1.00  0.00           H
ATOM     32  CB  PHE     3     121.028 334.313 212.884  1.00  0.00           C
ATOM     33  HB2 PHE     3     120.030 334.173 212.464  1.00  0.00           H
ATOM     34  HB3 PHE     3     120.900 334.764 213.868  1.00  0.00           H
ATOM     35  CG  PHE     3     121.787 335.308 212.015  1.00  0.00           C
ATOM     36  CD1 PHE     3     123.089 335.708 212.365  1.00  0.00           C
ATOM     37  HD1 PHE     3     123.554 335.291 213.244  1.00  0.00           H
ATOM     38  CE1 PHE     3     123.803 336.615 211.560  1.00  0.00           C
ATOM     39  HE1 PHE     3     124.821 336.872 211.820  1.00  0.00           H
ATOM     40  CZ  PHE     3     123.207 337.144 210.403  1.00  0.00           C
ATOM     41  HZ  PHE     3     123.757 337.827 209.769  1.00  0.00           H
ATOM     42  CE2 PHE     3     121.900 336.759 210.053  1.00  0.00           C
ATOM     43  HE2 PHE     3     121.438 337.147 209.156  1.00  0.00           H
ATOM     44  CD2 PHE     3     121.194 335.842 210.854  1.00  0.00           C
ATOM     45  HD2 PHE     3     120.200 335.534 210.557  1.00  0.00           H
ATOM     46  C   PHE     3     120.747 332.006 213.889  1.00  0.00           C
ATOM     47  O   PHE     3     120.023 331.180 213.328  1.00  0.00           O
ATOM     48  N   GLY     4     120.715 332.184 215.217  1.00  0.00           N
ATOM     49  H   GLY     4     121.397 332.822 215.595  1.00  0.00           H
ATOM     50  CA  GLY     4     119.866 331.404 216.142  1.00  0.00           C
ATOM     51  HA2 GLY     4     119.249 330.701 215.583  1.00  0.00           H
ATOM     52  HA3 GLY     4     120.502 330.818 216.795  1.00  0.00           H
ATOM     53  C   GLY     4     118.926 332.213 217.044  1.00  0.00           C
ATOM     54  O   GLY     4     118.312 331.650 217.950  1.00  0.00           O
ATOM     55  N   TYR     5     118.839 333.527 216.834  1.00  0.00           N
ATOM     56  H   TYR     5     119.341 333.898 216.039  1.00  0.00           H
ATOM     57  CA  TYR     5     117.830 334.436 217.389  1.00  0.00           C
ATOM     58  HA  TYR     5     116.868 333.920 217.393  1.00  0.00           H
ATOM     59  CB  TYR     5     118.208 334.829 218.834  1.00  0.00           C
ATOM     60  HB2 TYR     5     118.581 333.947 219.355  1.00  0.00           H
ATOM     61  HB3 TYR     5     119.026 335.550 218.802  1.00  0.00           H
ATOM     62  CG  TYR     5     117.068 335.381 219.680  1.00  0.00           C
ATOM     63  CD1 TYR     5     117.178 336.646 220.295  1.00  0.00           C
ATOM     64  HD1 TYR     5     118.067 337.251 220.165  1.00  0.00           H
ATOM     65  CE1 TYR     5     116.132 337.132 221.106  1.00  0.00           C
ATOM     66  HE1 TYR     5     116.210 338.100 221.582  1.00  0.00           H
ATOM     67  CZ  TYR     5     114.969 336.359 221.309  1.00  0.00           C
ATOM     68  OH  TYR     5     113.962 336.839 222.087  1.00  0.00           O
ATOM     69  HH  TYR     5     113.203 336.235 222.146  1.00  0.00           H
ATOM     70  CE2 TYR     5     114.860 335.090 220.699  1.00  0.00           C
ATOM     71  HE2 TYR     5     113.979 334.489 220.866  1.00  0.00           H
ATOM     72  CD2 TYR     5     115.910 334.604 219.893  1.00  0.00           C
ATOM     73  HD2 TYR     5     115.822 333.619 219.450  1.00  0.00           H
ATOM     74  C   TYR     5     117.711 335.660 216.459  1.00  0.00           C
ATOM     75  O   TYR     5     118.485 335.773 215.501  1.00  0.00           O
ATOM     76  N   ARG     6     116.771 336.577 216.729  1.00  0.00           N
ATOM     77  H   ARG     6     116.182 336.399 217.533  1.00  0.00           H
ATOM     78  CA  ARG     6     116.485 337.766 215.899  1.00  0.00           C
ATOM     79  HA  ARG     6     116.084 337.412 214.946  1.00  0.00           H
ATOM     80  CB  ARG     6     115.400 338.624 216.582  1.00  0.00           C
ATOM     81  HB2 ARG     6     115.137 339.441 215.910  1.00  0.00           H
ATOM     82  HB3 ARG     6     114.499 338.028 216.725  1.00  0.00           H
ATOM     83  CG  ARG     6     115.854 339.197 217.942  1.00  0.00           C
ATOM     84  HG2 ARG     6     115.546 338.518 218.737  1.00  0.00           H
ATOM     85  HG3 ARG     6     116.940 339.279 217.975  1.00  0.00           H
ATOM     86  CD  ARG     6     115.276 340.590 218.209  1.00  0.00           C
ATOM     87  HD2 ARG     6     115.388 341.200 217.312  1.00  0.00           H
ATOM     88  HD3 ARG     6     114.214 340.498 218.445  1.00  0.00           H
ATOM     89  NE  ARG     6     115.987 341.241 219.321  1.00  0.00           N
ATOM     90  HE  ARG     6     116.578 340.675 219.933  1.00  0.00           H
ATOM     91  CZ  ARG     6     116.014 342.519 219.640  1.00  0.00           C
ATOM     92  NH1 ARG     6     115.439 343.447 218.930  1.00  0.00           N
ATOM     93 HH11 ARG     6     114.940 343.192 218.105  1.00  0.00           H
ATOM     94 HH12 ARG     6     115.708 344.416 219.104  1.00  0.00           H
ATOM     95  NH2 ARG     6     116.640 342.876 220.710  1.00  0.00           N
ATOM     96 HH21 ARG     6     117.152 342.144 221.195  1.00  0.00           H
ATOM     97 HH22 ARG     6     116.359 343.756 221.139  1.00  0.00           H
ATOM     98  C   ARG     6     117.711 338.635 215.572  1.00  0.00           C
ATOM     99  O   ARG     6     118.773 338.535 216.196  1.00  0.00           O
ATOM    100  N   ARG     7     117.556 339.573 214.634  1.00  0.00           N
ATOM    101  H   ARG     7     116.665 339.584 214.147  1.00  0.00           H
ATOM    102  CA  ARG     7     118.418 340.764 214.484  1.00  0.00           C
ATOM    103  HA  ARG     7     119.337 340.642 215.057  1.00  0.00           H
ATOM    104  CB  ARG     7     118.782 340.975 213.001  1.00  0.00           C
ATOM    105  HB2 ARG     7     117.881 341.305 212.489  1.00  0.00           H
ATOM    106  HB3 ARG     7     119.511 341.784 212.928  1.00  0.00           H
ATOM    107  CG  ARG     7     119.328 339.752 212.232  1.00  0.00           C
ATOM    108  HG2 ARG     7     118.616 338.927 212.279  1.00  0.00           H
ATOM    109  HG3 ARG     7     119.416 340.039 211.184  1.00  0.00           H
ATOM    110  CD  ARG     7     120.709 339.258 212.684  1.00  0.00           C
ATOM    111  HD2 ARG     7     121.066 338.535 211.950  1.00  0.00           H
ATOM    112  HD3 ARG     7     121.398 340.106 212.699  1.00  0.00           H
ATOM    113  NE  ARG     7     120.679 338.614 214.008  1.00  0.00           N
ATOM    114  HE  ARG     7     119.789 338.515 214.477  1.00  0.00           H
ATOM    115  CZ  ARG     7     121.705 338.201 214.720  1.00  0.00           C
ATOM    116  NH1 ARG     7     122.908 338.196 214.234  1.00  0.00           N
ATOM    117 HH11 ARG     7     122.997 338.279 213.239  1.00  0.00           H
ATOM    118 HH12 ARG     7     123.683 337.833 214.786  1.00  0.00           H
ATOM    119  NH2 ARG     7     121.529 337.796 215.941  1.00  0.00           N
ATOM    120 HH21 ARG     7     120.583 337.817 216.314  1.00  0.00           H
ATOM    121 HH22 ARG     7     122.311 337.480 216.484  1.00  0.00           H
ATOM    122  C   ARG     7     117.702 341.997 215.055  1.00  0.00           C
ATOM    123  O   ARG     7     116.472 342.017 215.137  1.00  0.00           O
ATOM    124  N   GLY     8     118.465 343.017 215.440  1.00  0.00           N
ATOM    125  H   GLY     8     119.464 342.932 215.306  1.00  0.00           H
ATOM    126  CA  GLY     8     117.954 344.253 216.042  1.00  0.00           C
ATOM    127  HA2 GLY     8     117.307 343.999 216.882  1.00  0.00           H
ATOM    128  HA3 GLY     8     118.791 344.839 216.424  1.00  0.00           H
ATOM    129  C   GLY     8     117.172 345.125 215.052  1.00  0.00           C
ATOM    130  O   GLY     8     117.480 345.142 213.856  1.00  0.00           O
ATOM    131  N   LEU     9     116.182 345.860 215.563  1.00  0.00           N
ATOM    132  H   LEU     9     116.082 345.808 216.574  1.00  0.00           H
ATOM    133  CA  LEU     9     115.231 346.673 214.788  1.00  0.00           C
ATOM    134  HA  LEU     9     115.740 347.043 213.898  1.00  0.00           H
ATOM    135  CB  LEU     9     114.082 345.735 214.355  1.00  0.00           C
ATOM    136  HB2 LEU     9     114.517 344.857 213.874  1.00  0.00           H
ATOM    137  HB3 LEU     9     113.563 345.396 215.253  1.00  0.00           H
ATOM    138  CG  LEU     9     113.036 346.330 213.391  1.00  0.00           C
ATOM    139  HG  LEU     9     112.532 347.173 213.860  1.00  0.00           H
ATOM    140  CD1 LEU     9     113.652 346.790 212.068  1.00  0.00           C
ATOM    141 HD11 LEU     9     114.192 345.968 211.598  1.00  0.00           H
ATOM    142 HD12 LEU     9     112.864 347.130 211.395  1.00  0.00           H
ATOM    143 HD13 LEU     9     114.331 347.623 212.241  1.00  0.00           H
ATOM    144  CD2 LEU     9     111.989 345.261 213.067  1.00  0.00           C
ATOM    145 HD21 LEU     9     111.528 344.909 213.990  1.00  0.00           H
ATOM    146 HD22 LEU     9     111.216 345.685 212.428  1.00  0.00           H
ATOM    147 HD23 LEU     9     112.455 344.418 212.556  1.00  0.00           H
ATOM    148  C   LEU     9     114.694 347.907 215.547  1.00  0.00           C
ATOM    149  O   LEU     9     114.267 348.876 214.914  1.00  0.00           O
ATOM    150  N   SER    10     114.753 347.914 216.883  1.00  0.00           N
ATOM    151  H   SER    10     115.178 347.116 217.347  1.00  0.00           H
ATOM    152  CA  SER    10     114.191 348.968 217.738  1.00  0.00           C
ATOM    153  HA  SER    10     113.131 349.056 217.509  1.00  0.00           H
ATOM    154  CB  SER    10     114.343 348.551 219.206  1.00  0.00           C
ATOM    155  HB2 SER    10     113.657 347.733 219.420  1.00  0.00           H
ATOM    156  HB3 SER    10     115.356 348.196 219.382  1.00  0.00           H
ATOM    157  OG  SER    10     114.110 349.630 220.089  1.00  0.00           O
ATOM    158  HG  SER    10     113.149 349.888 220.054  1.00  0.00           H
ATOM    159  C   SER    10     114.823 350.347 217.515  1.00  0.00           C
ATOM    160  O   SER    10     116.017 350.477 217.226  1.00  0.00           O
ATOM    161  N   LYS    11     114.048 351.412 217.751  1.00  0.00           N
ATOM    162  H   LYS    11     113.113 351.210 218.096  1.00  0.00           H
ATOM    163  CA  LYS    11     114.538 352.803 217.811  1.00  0.00           C
ATOM    164  HA  LYS    11     115.219 352.957 216.973  1.00  0.00           H
ATOM    165  CB  LYS    11     113.371 353.783 217.603  1.00  0.00           C
ATOM    166  HB2 LYS    11     113.750 354.805 217.643  1.00  0.00           H
ATOM    167  HB3 LYS    11     112.969 353.623 216.602  1.00  0.00           H
ATOM    168  CG  LYS    11     112.229 353.620 218.614  1.00  0.00           C
ATOM    169  HG2 LYS    11     111.819 352.618 218.524  1.00  0.00           H
ATOM    170  HG3 LYS    11     112.609 353.762 219.626  1.00  0.00           H
ATOM    171  CD  LYS    11     111.101 354.619 218.343  1.00  0.00           C
ATOM    172  HD2 LYS    11     111.472 355.636 218.483  1.00  0.00           H
ATOM    173  HD3 LYS    11     110.749 354.497 217.317  1.00  0.00           H
ATOM    174  CE  LYS    11     109.957 354.343 219.321  1.00  0.00           C
ATOM    175  HE2 LYS    11     109.680 353.287 219.248  1.00  0.00           H
ATOM    176  HE3 LYS    11     110.325 354.520 220.335  1.00  0.00           H
ATOM    177  NZ  LYS    11     108.781 355.196 219.043  1.00  0.00           N
ATOM    178  HZ1 LYS    11     108.079 355.084 219.757  1.00  0.00           H
ATOM    179  HZ2 LYS    11     109.063 356.177 219.005  1.00  0.00           H
ATOM    180  HZ3 LYS    11     108.367 354.967 218.148  1.00  0.00           H
ATOM    181  C   LYS    11     115.384 353.118 219.062  1.00  0.00           C
ATOM    182  O   LYS    11     115.927 354.217 219.158  1.00  0.00           O
ATOM    183  N   TYR    12     115.562 352.154 219.970  1.00  0.00           N
ATOM    184  H   TYR    12     114.977 351.329 219.889  1.00  0.00           H
ATOM    185  CA  TYR    12     116.506 352.185 221.098  1.00  0.00           C
ATOM    186  HA  TYR    12     116.804 353.218 221.277  1.00  0.00           H
ATOM    187  CB  TYR    12     115.817 351.674 222.381  1.00  0.00           C
ATOM    188  HB2 TYR    12     115.835 350.584 222.358  1.00  0.00           H
ATOM    189  HB3 TYR    12     116.398 351.995 223.246  1.00  0.00           H
ATOM    190  CG  TYR    12     114.378 352.122 222.571  1.00  0.00           C
ATOM    191  CD1 TYR    12     113.370 351.152 222.746  1.00  0.00           C
ATOM    192  HD1 TYR    12     113.620 350.100 222.809  1.00  0.00           H
ATOM    193  CE1 TYR    12     112.018 351.533 222.726  1.00  0.00           C
ATOM    194  HE1 TYR    12     111.238 350.786 222.772  1.00  0.00           H
ATOM    195  CZ  TYR    12     111.668 352.883 222.529  1.00  0.00           C
ATOM    196  OH  TYR    12     110.369 353.201 222.303  1.00  0.00           O
ATOM    197  HH  TYR    12     110.057 352.471 221.720  1.00  0.00           H
ATOM    198  CE2 TYR    12     112.675 353.867 222.437  1.00  0.00           C
ATOM    199  HE2 TYR    12     112.405 354.896 222.260  1.00  0.00           H
ATOM    200  CD2 TYR    12     114.030 353.485 222.462  1.00  0.00           C
ATOM    201  HD2 TYR    12     114.794 354.236 222.315  1.00  0.00           H
ATOM    202  C   TYR    12     117.799 351.385 220.826  1.00  0.00           C
ATOM    203  O   TYR    12     118.685 351.360 221.676  1.00  0.00           O
ATOM    204  N   GLU    13     117.934 350.732 219.661  1.00  0.00           N
ATOM    205  H   GLU    13     117.127 350.722 219.052  1.00  0.00           H
ATOM    206  CA  GLU    13     119.166 350.036 219.222  1.00  0.00           C
ATOM    207  HA  GLU    13     119.983 350.327 219.884  1.00  0.00           H
ATOM    208  CB  GLU    13     119.010 348.512 219.380  1.00  0.00           C
ATOM    209  HB2 GLU    13     119.993 348.046 219.301  1.00  0.00           H
ATOM    210  HB3 GLU    13     118.640 348.332 220.386  1.00  0.00           H
ATOM    211  CG  GLU    13     118.068 347.843 218.361  1.00  0.00           C
ATOM    212  HG2 GLU    13     117.215 348.497 218.202  1.00  0.00           H
ATOM    213  HG3 GLU    13     118.587 347.736 217.406  1.00  0.00           H
ATOM    214  CD  GLU    13     117.546 346.471 218.821  1.00  0.00           C
ATOM    215  OE1 GLU    13     118.181 345.842 219.697  1.00  0.00           O
ATOM    216  OE2 GLU    13     116.466 346.049 218.343  1.00  0.00           O
ATOM    217  C   GLU    13     119.644 350.426 217.811  1.00  0.00           C
ATOM    218  O   GLU    13     120.811 350.235 217.480  1.00  0.00           O
ATOM    219  N   SER    14     118.785 351.048 216.999  1.00  0.00           N
ATOM    220  H   SER    14     117.827 351.108 217.318  1.00  0.00           H
ATOM    221  CA  SER    14     119.100 351.671 215.697  1.00  0.00           C
ATOM    222  HA  SER    14     119.804 351.035 215.160  1.00  0.00           H
ATOM    223  CB  SER    14     117.827 351.784 214.848  1.00  0.00           C
ATOM    224  HB2 SER    14     117.157 352.520 215.297  1.00  0.00           H
ATOM    225  HB3 SER    14     118.092 352.116 213.843  1.00  0.00           H
ATOM    226  OG  SER    14     117.155 350.541 214.757  1.00  0.00           O
ATOM    227  HG  SER    14     116.829 350.320 215.649  1.00  0.00           H
ATOM    228  C   SER    14     119.741 353.068 215.834  1.00  0.00           C
ATOM    229  O   SER    14     119.639 353.893 214.929  1.00  0.00           O
ATOM    230  N   ILE    15     120.323 353.365 216.998  1.00  0.00           N
ATOM    231  H   ILE    15     120.463 352.597 217.637  1.00  0.00           H
ATOM    232  CA  ILE    15     120.880 354.661 217.410  1.00  0.00           C
ATOM    233  HA  ILE    15     121.199 355.193 216.513  1.00  0.00           H
ATOM    234  CB  ILE    15     119.763 355.481 218.109  1.00  0.00           C
ATOM    235  HB  ILE    15     118.873 355.394 217.483  1.00  0.00           H
ATOM    236  CG2 ILE    15     119.410 354.909 219.496  1.00  0.00           C
ATOM    237 HG21 ILE    15     118.507 355.387 219.876  1.00  0.00           H
ATOM    238 HG22 ILE    15     119.218 353.839 219.428  1.00  0.00           H
ATOM    239 HG23 ILE    15     120.227 355.082 220.198  1.00  0.00           H
ATOM    240  CG1 ILE    15     120.104 356.987 218.186  1.00  0.00           C
ATOM    241 HG12 ILE    15     120.863 357.162 218.947  1.00  0.00           H
ATOM    242 HG13 ILE    15     120.504 357.307 217.222  1.00  0.00           H
ATOM    243  CD1 ILE    15     118.893 357.872 218.504  1.00  0.00           C
ATOM    244 HD11 ILE    15     118.097 357.690 217.781  1.00  0.00           H
ATOM    245 HD12 ILE    15     118.526 357.670 219.510  1.00  0.00           H
ATOM    246 HD13 ILE    15     119.190 358.920 218.445  1.00  0.00           H
ATOM    247  C   ILE    15     122.125 354.436 218.287  1.00  0.00           C
ATOM    248  O   ILE    15     122.402 353.301 218.690  1.00  0.00           O
ATOM    249  N   ASP    16     122.882 355.485 218.598  1.00  0.00           N
ATOM    250  H   ASP    16     122.603 356.392 218.258  1.00  0.00           H
ATOM    251  CA  ASP    16     124.028 355.449 219.516  1.00  0.00           C
ATOM    252  HA  ASP    16     124.240 354.419 219.809  1.00  0.00           H
ATOM    253  CB  ASP    16     125.280 355.990 218.807  1.00  0.00           C
ATOM    254  HB2 ASP    16     125.037 356.910 218.272  1.00  0.00           H
ATOM    255  HB3 ASP    16     126.031 356.246 219.556  1.00  0.00           H
ATOM    256  CG  ASP    16     125.868 354.944 217.852  1.00  0.00           C
ATOM    257  OD1 ASP    16     126.849 354.263 218.221  1.00  0.00           O
ATOM    258  OD2 ASP    16     125.338 354.764 216.732  1.00  0.00           O
ATOM    259  C   ASP    16     123.728 356.204 220.820  1.00  0.00           C
ATOM    260  O   ASP    16     122.787 356.994 220.916  1.00  0.00           O
ATOM    261  N   GLU    17     124.530 355.946 221.852  1.00  0.00           N
ATOM    262  H   GLU    17     125.338 355.339 221.711  1.00  0.00           H
ATOM    263  CA  GLU    17     124.292 356.428 223.215  1.00  0.00           C
ATOM    264  HA  GLU    17     123.252 356.211 223.462  1.00  0.00           H
ATOM    265  CB  GLU    17     125.164 355.622 224.198  1.00  0.00           C
ATOM    266  HB2 GLU    17     124.754 355.775 225.197  1.00  0.00           H
ATOM    267  HB3 GLU    17     125.067 354.557 223.981  1.00  0.00           H
ATOM    268  CG  GLU    17     126.656 355.998 224.255  1.00  0.00           C
ATOM    269  HG2 GLU    17     126.724 357.053 224.519  1.00  0.00           H
ATOM    270  HG3 GLU    17     127.109 355.436 225.074  1.00  0.00           H
ATOM    271  CD  GLU    17     127.479 355.755 222.977  1.00  0.00           C
ATOM    272  OE1 GLU    17     127.112 354.911 222.130  1.00  0.00           O
ATOM    273  OE2 GLU    17     128.531 356.427 222.830  1.00  0.00           O
ATOM    274  C   GLU    17     124.457 357.951 223.396  1.00  0.00           C
ATOM    275  O   GLU    17     123.979 358.494 224.390  1.00  0.00           O
ATOM    276  N   ASP    18     125.083 358.640 222.431  1.00  0.00           N
ATOM    277  H   ASP    18     125.402 358.089 221.646  1.00  0.00           H
ATOM    278  CA  ASP    18     125.253 360.102 222.383  1.00  0.00           C
ATOM    279  HA  ASP    18     125.953 360.412 223.159  1.00  0.00           H
ATOM    280  CB  ASP    18     125.824 360.524 221.011  1.00  0.00           C
ATOM    281  HB2 ASP    18     125.219 360.074 220.220  1.00  0.00           H
ATOM    282  HB3 ASP    18     125.708 361.604 220.911  1.00  0.00           H
ATOM    283  CG  ASP    18     127.308 360.175 220.809  1.00  0.00           C
ATOM    284  OD1 ASP    18     128.155 360.647 221.601  1.00  0.00           O
ATOM    285  OD2 ASP    18     127.638 359.409 219.873  1.00  0.00           O
ATOM    286  C   ASP    18     123.927 360.839 222.653  1.00  0.00           C
ATOM    287  O   ASP    18     123.781 361.551 223.647  1.00  0.00           O
ATOM    288  N   GLU    19     122.942 360.649 221.771  1.00  0.00           N
ATOM    289  H   GLU    19     123.124 360.009 221.011  1.00  0.00           H
ATOM    290  CA  GLU    19     121.634 361.303 221.855  1.00  0.00           C
ATOM    291  HA  GLU    19     121.794 362.374 221.965  1.00  0.00           H
ATOM    292  CB  GLU    19     120.869 361.042 220.544  1.00  0.00           C
ATOM    293  HB2 GLU    19     121.444 361.454 219.713  1.00  0.00           H
ATOM    294  HB3 GLU    19     120.801 359.962 220.396  1.00  0.00           H
ATOM    295  CG  GLU    19     119.441 361.610 220.481  1.00  0.00           C
ATOM    296  HG2 GLU    19     118.990 361.266 219.548  1.00  0.00           H
ATOM    297  HG3 GLU    19     118.849 361.188 221.295  1.00  0.00           H
ATOM    298  CD  GLU    19     119.333 363.142 220.521  1.00  0.00           C
ATOM    299  OE1 GLU    19     118.197 363.645 220.357  1.00  0.00           O
ATOM    300  OE2 GLU    19     120.341 363.867 220.700  1.00  0.00           O
ATOM    301  C   GLU    19     120.828 360.841 223.076  1.00  0.00           C
ATOM    302  O   GLU    19     120.169 361.657 223.724  1.00  0.00           O
ATOM    303  N   LEU    20     120.877 359.547 223.413  1.00  0.00           N
ATOM    304  H   LEU    20     121.486 358.955 222.863  1.00  0.00           H
ATOM    305  CA  LEU    20     120.134 358.986 224.547  1.00  0.00           C
ATOM    306  HA  LEU    20     119.084 359.256 224.438  1.00  0.00           H
ATOM    307  CB  LEU    20     120.246 357.449 224.551  1.00  0.00           C
ATOM    308  HB2 LEU    20     121.300 357.179 224.636  1.00  0.00           H
ATOM    309  HB3 LEU    20     119.735 357.073 225.439  1.00  0.00           H
ATOM    310  CG  LEU    20     119.652 356.744 223.313  1.00  0.00           C
ATOM    311  HG  LEU    20     120.178 357.069 222.416  1.00  0.00           H
ATOM    312  CD1 LEU    20     119.828 355.231 223.459  1.00  0.00           C
ATOM    313 HD11 LEU    20     119.308 354.874 224.347  1.00  0.00           H
ATOM    314 HD12 LEU    20     119.428 354.724 222.581  1.00  0.00           H
ATOM    315 HD13 LEU    20     120.889 354.992 223.539  1.00  0.00           H
ATOM    316  CD2 LEU    20     118.155 357.022 223.137  1.00  0.00           C
ATOM    317 HD21 LEU    20     117.996 358.074 222.905  1.00  0.00           H
ATOM    318 HD22 LEU    20     117.768 356.434 222.304  1.00  0.00           H
ATOM    319 HD23 LEU    20     117.614 356.758 224.046  1.00  0.00           H
ATOM    320  C   LEU    20     120.582 359.583 225.892  1.00  0.00           C
ATOM    321  O   LEU    20     119.737 359.857 226.742  1.00  0.00           O
ATOM    322  N   LEU    21     121.883 359.832 226.074  1.00  0.00           N
ATOM    323  H   LEU    21     122.526 359.553 225.337  1.00  0.00           H
ATOM    324  CA  LEU    21     122.425 360.501 227.261  1.00  0.00           C
ATOM    325  HA  LEU    21     121.877 360.156 228.139  1.00  0.00           H
ATOM    326  CB  LEU    21     123.906 360.113 227.425  1.00  0.00           C
ATOM    327  HB2 LEU    21     124.430 360.360 226.499  1.00  0.00           H
ATOM    328  HB3 LEU    21     124.344 360.709 228.226  1.00  0.00           H
ATOM    329  CG  LEU    21     124.121 358.618 227.748  1.00  0.00           C
ATOM    330  HG  LEU    21     123.545 357.999 227.060  1.00  0.00           H
ATOM    331  CD1 LEU    21     125.594 358.248 227.587  1.00  0.00           C
ATOM    332 HD11 LEU    21     125.902 358.469 226.566  1.00  0.00           H
ATOM    333 HD12 LEU    21     126.206 358.823 228.283  1.00  0.00           H
ATOM    334 HD13 LEU    21     125.730 357.183 227.772  1.00  0.00           H
ATOM    335  CD2 LEU    21     123.705 358.268 229.180  1.00  0.00           C
ATOM    336 HD21 LEU    21     124.264 358.877 229.891  1.00  0.00           H
ATOM    337 HD22 LEU    21     122.638 358.444 229.314  1.00  0.00           H
ATOM    338 HD23 LEU    21     123.905 357.215 229.373  1.00  0.00           H
ATOM    339  C   LEU    21     122.229 362.028 227.214  1.00  0.00           C
ATOM    340  O   LEU    21     121.892 362.628 228.233  1.00  0.00           O
ATOM    341  N   ALA    22     122.369 362.669 226.045  1.00  0.00           N
ATOM    342  H   ALA    22     122.688 362.137 225.240  1.00  0.00           H
ATOM    343  CA  ALA    22     122.075 364.100 225.858  1.00  0.00           C
ATOM    344  HA  ALA    22     122.649 364.668 226.592  1.00  0.00           H
ATOM    345  CB  ALA    22     122.555 364.509 224.461  1.00  0.00           C
ATOM    346  HB1 ALA    22     122.416 365.582 224.322  1.00  0.00           H
ATOM    347  HB2 ALA    22     123.613 364.272 224.345  1.00  0.00           H
ATOM    348  HB3 ALA    22     121.983 363.977 223.700  1.00  0.00           H
ATOM    349  C   ALA    22     120.585 364.472 226.063  1.00  0.00           C
ATOM    350  O   ALA    22     120.247 365.637 226.292  1.00  0.00           O
ATOM    351  N   SER    23     119.685 363.486 226.022  1.00  0.00           N
ATOM    352  H   SER    23     120.053 362.577 225.769  1.00  0.00           H
ATOM    353  CA  SER    23     118.237 363.619 226.246  1.00  0.00           C
ATOM    354  HA  SER    23     117.868 364.463 225.664  1.00  0.00           H
ATOM    355  CB  SER    23     117.531 362.363 225.726  1.00  0.00           C
ATOM    356  HB2 SER    23     117.928 361.479 226.222  1.00  0.00           H
ATOM    357  HB3 SER    23     116.468 362.431 225.952  1.00  0.00           H
ATOM    358  OG  SER    23     117.674 362.237 224.323  1.00  0.00           O
ATOM    359  HG  SER    23     118.626 362.103 224.113  1.00  0.00           H
ATOM    360  C   SER    23     117.813 363.857 227.711  1.00  0.00           C
ATOM    361  O   SER    23     116.609 363.905 227.979  1.00  0.00           O
ATOM    362  N   LEU    24     118.752 363.967 228.661  1.00  0.00           N
ATOM    363  H   LEU    24     119.723 363.938 228.376  1.00  0.00           H
ATOM    364  CA  LEU    24     118.501 364.100 230.106  1.00  0.00           C
ATOM    365  HA  LEU    24     117.466 364.401 230.274  1.00  0.00           H
ATOM    366  CB  LEU    24     118.751 362.730 230.770  1.00  0.00           C
ATOM    367  HB2 LEU    24     119.776 362.437 230.543  1.00  0.00           H
ATOM    368  HB3 LEU    24     118.672 362.841 231.852  1.00  0.00           H
ATOM    369  CG  LEU    24     117.812 361.590 230.326  1.00  0.00           C
ATOM    370  HG  LEU    24     117.805 361.510 229.240  1.00  0.00           H
ATOM    371  CD1 LEU    24     118.317 360.261 230.886  1.00  0.00           C
ATOM    372 HD11 LEU    24     119.302 360.046 230.468  1.00  0.00           H
ATOM    373 HD12 LEU    24     118.390 360.311 231.971  1.00  0.00           H
ATOM    374 HD13 LEU    24     117.642 359.455 230.600  1.00  0.00           H
ATOM    375  CD2 LEU    24     116.377 361.800 230.816  1.00  0.00           C
ATOM    376 HD21 LEU    24     115.965 362.709 230.379  1.00  0.00           H
ATOM    377 HD22 LEU    24     115.757 360.960 230.509  1.00  0.00           H
ATOM    378 HD23 LEU    24     116.358 361.895 231.901  1.00  0.00           H
ATOM    379  C   LEU    24     119.398 365.179 230.748  1.00  0.00           C
ATOM    380  O   LEU    24     120.450 365.531 230.211  1.00  0.00           O
ATOM    381  N   SER    25     118.995 365.722 231.901  1.00  0.00           N
ATOM    382  H   SER    25     118.097 365.425 232.274  1.00  0.00           H
ATOM    383  CA  SER    25     119.815 366.656 232.698  1.00  0.00           C
ATOM    384  HA  SER    25     120.447 367.233 232.022  1.00  0.00           H
ATOM    385  CB  SER    25     118.917 367.661 233.435  1.00  0.00           C
ATOM    386  HB2 SER    25     119.538 368.397 233.945  1.00  0.00           H
ATOM    387  HB3 SER    25     118.295 368.186 232.709  1.00  0.00           H
ATOM    388  OG  SER    25     118.087 367.028 234.390  1.00  0.00           O
ATOM    389  HG  SER    25     117.472 366.426 233.895  1.00  0.00           H
ATOM    390  C   SER    25     120.748 365.928 233.680  1.00  0.00           C
ATOM    391  O   SER    25     120.566 364.743 233.973  1.00  0.00           O
ATOM    392  N   ALA    26     121.746 366.626 234.234  1.00  0.00           N
ATOM    393  H   ALA    26     121.853 367.604 233.972  1.00  0.00           H
ATOM    394  CA  ALA    26     122.704 366.041 235.184  1.00  0.00           C
ATOM    395  HA  ALA    26     123.243 365.238 234.679  1.00  0.00           H
ATOM    396  CB  ALA    26     123.719 367.121 235.580  1.00  0.00           C
ATOM    397  HB1 ALA    26     124.457 366.698 236.263  1.00  0.00           H
ATOM    398  HB2 ALA    26     124.233 367.493 234.693  1.00  0.00           H
ATOM    399  HB3 ALA    26     123.217 367.953 236.076  1.00  0.00           H
ATOM    400  C   ALA    26     122.021 365.421 236.423  1.00  0.00           C
ATOM    401  O   ALA    26     122.368 364.318 236.848  1.00  0.00           O
ATOM    402  N   GLU    27     121.005 366.102 236.961  1.00  0.00           N
ATOM    403  H   GLU    27     120.792 366.997 236.546  1.00  0.00           H
ATOM    404  CA  GLU    27     120.211 365.677 238.123  1.00  0.00           C
ATOM    405  HA  GLU    27     120.901 365.462 238.941  1.00  0.00           H
ATOM    406  CB  GLU    27     119.287 366.847 238.528  1.00  0.00           C
ATOM    407  HB2 GLU    27     119.653 367.779 238.094  1.00  0.00           H
ATOM    408  HB3 GLU    27     118.288 366.676 238.122  1.00  0.00           H
ATOM    409  CG  GLU    27     119.186 367.044 240.045  1.00  0.00           C
ATOM    410  HG2 GLU    27     118.433 367.808 240.248  1.00  0.00           H
ATOM    411  HG3 GLU    27     118.851 366.111 240.505  1.00  0.00           H
ATOM    412  CD  GLU    27     120.526 367.485 240.650  1.00  0.00           C
ATOM    413  OE1 GLU    27     121.031 368.577 240.298  1.00  0.00           O
ATOM    414  OE2 GLU    27     121.093 366.717 241.459  1.00  0.00           O
ATOM    415  C   GLU    27     119.383 364.397 237.876  1.00  0.00           C
ATOM    416  O   GLU    27     119.007 363.702 238.823  1.00  0.00           O
ATOM    417  N   GLU    28     119.115 364.071 236.607  1.00  0.00           N
ATOM    418  H   GLU    28     119.473 364.696 235.896  1.00  0.00           H
ATOM    419  CA  GLU    28     118.439 362.850 236.145  1.00  0.00           C
ATOM    420  HA  GLU    28     117.751 362.490 236.912  1.00  0.00           H
ATOM    421  CB  GLU    28     117.633 363.168 234.870  1.00  0.00           C
ATOM    422  HB2 GLU    28     118.293 363.616 234.130  1.00  0.00           H
ATOM    423  HB3 GLU    28     117.245 362.243 234.452  1.00  0.00           H
ATOM    424  CG  GLU    28     116.453 364.113 235.134  1.00  0.00           C
ATOM    425  HG2 GLU    28     115.713 363.591 235.745  1.00  0.00           H
ATOM    426  HG3 GLU    28     116.802 364.976 235.700  1.00  0.00           H
ATOM    427  CD  GLU    28     115.815 364.612 233.830  1.00  0.00           C
ATOM    428  OE1 GLU    28     116.416 365.501 233.173  1.00  0.00           O
ATOM    429  OE2 GLU    28     114.706 364.154 233.486  1.00  0.00           O
ATOM    430  C   GLU    28     119.450 361.724 235.869  1.00  0.00           C
ATOM    431  O   GLU    28     119.248 360.586 236.292  1.00  0.00           O
ATOM    432  N   LEU    29     120.566 362.037 235.200  1.00  0.00           N
ATOM    433  H   LEU    29     120.645 362.995 234.871  1.00  0.00           H
ATOM    434  CA  LEU    29     121.664 361.102 234.906  1.00  0.00           C
ATOM    435  HA  LEU    29     121.253 360.232 234.395  1.00  0.00           H
ATOM    436  CB  LEU    29     122.669 361.799 233.972  1.00  0.00           C
ATOM    437  HB2 LEU    29     122.950 362.751 234.425  1.00  0.00           H
ATOM    438  HB3 LEU    29     123.571 361.191 233.893  1.00  0.00           H
ATOM    439  CG  LEU    29     122.114 362.052 232.554  1.00  0.00           C
ATOM    440  HG  LEU    29     121.097 362.434 232.616  1.00  0.00           H
ATOM    441  CD1 LEU    29     122.966 363.099 231.842  1.00  0.00           C
ATOM    442 HD11 LEU    29     122.562 363.274 230.843  1.00  0.00           H
ATOM    443 HD12 LEU    29     123.995 362.749 231.768  1.00  0.00           H
ATOM    444 HD13 LEU    29     122.922 364.029 232.407  1.00  0.00           H
ATOM    445  CD2 LEU    29     122.109 360.774 231.712  1.00  0.00           C
ATOM    446 HD21 LEU    29     121.774 361.003 230.700  1.00  0.00           H
ATOM    447 HD22 LEU    29     123.113 360.353 231.665  1.00  0.00           H
ATOM    448 HD23 LEU    29     121.427 360.046 232.146  1.00  0.00           H
ATOM    449  C   LEU    29     122.364 360.573 236.173  1.00  0.00           C
ATOM    450  O   LEU    29     122.846 359.438 236.184  1.00  0.00           O
ATOM    451  N   LYS    30     122.375 361.363 237.256  1.00  0.00           N
ATOM    452  H   LYS    30     122.046 362.314 237.111  1.00  0.00           H
ATOM    453  CA  LYS    30     122.738 360.937 238.617  1.00  0.00           C
ATOM    454  HA  LYS    30     123.773 360.591 238.624  1.00  0.00           H
ATOM    455  CB  LYS    30     122.601 362.146 239.563  1.00  0.00           C
ATOM    456  HB2 LYS    30     123.296 362.925 239.244  1.00  0.00           H
ATOM    457  HB3 LYS    30     121.589 362.546 239.478  1.00  0.00           H
ATOM    458  CG  LYS    30     122.891 361.796 241.035  1.00  0.00           C
ATOM    459  HG2 LYS    30     122.248 360.979 241.366  1.00  0.00           H
ATOM    460  HG3 LYS    30     123.928 361.469 241.118  1.00  0.00           H
ATOM    461  CD  LYS    30     122.671 362.987 241.975  1.00  0.00           C
ATOM    462  HD2 LYS    30     123.043 362.717 242.966  1.00  0.00           H
ATOM    463  HD3 LYS    30     123.246 363.841 241.613  1.00  0.00           H
ATOM    464  CE  LYS    30     121.187 363.364 242.091  1.00  0.00           C
ATOM    465  HE2 LYS    30     120.806 363.635 241.103  1.00  0.00           H
ATOM    466  HE3 LYS    30     120.618 362.504 242.456  1.00  0.00           H
ATOM    467  NZ  LYS    30     121.008 364.509 243.008  1.00  0.00           N
ATOM    468  HZ1 LYS    30     120.638 365.320 242.511  1.00  0.00           H
ATOM    469  HZ2 LYS    30     120.444 364.288 243.826  1.00  0.00           H
ATOM    470  HZ3 LYS    30     121.909 364.853 243.332  1.00  0.00           H
ATOM    471  C   LYS    30     121.875 359.758 239.077  1.00  0.00           C
ATOM    472  O   LYS    30     122.388 358.694 239.411  1.00  0.00           O
ATOM    473  N   GLU    31     120.560 359.969 239.104  1.00  0.00           N
ATOM    474  H   GLU    31     120.237 360.857 238.754  1.00  0.00           H
ATOM    475  CA  GLU    31     119.561 359.000 239.564  1.00  0.00           C
ATOM    476  HA  GLU    31     119.792 358.723 240.594  1.00  0.00           H
ATOM    477  CB  GLU    31     118.185 359.695 239.528  1.00  0.00           C
ATOM    478  HB2 GLU    31     118.287 360.722 239.880  1.00  0.00           H
ATOM    479  HB3 GLU    31     117.847 359.742 238.493  1.00  0.00           H
ATOM    480  CG  GLU    31     117.094 359.008 240.360  1.00  0.00           C
ATOM    481  HG2 GLU    31     116.134 359.395 240.022  1.00  0.00           H
ATOM    482  HG3 GLU    31     117.098 357.937 240.153  1.00  0.00           H
ATOM    483  CD  GLU    31     117.193 359.249 241.876  1.00  0.00           C
ATOM    484  OE1 GLU    31     116.244 358.872 242.601  1.00  0.00           O
ATOM    485  OE2 GLU    31     118.240 359.685 242.404  1.00  0.00           O
ATOM    486  C   GLU    31     119.588 357.715 238.714  1.00  0.00           C
ATOM    487  O   GLU    31     119.584 356.607 239.254  1.00  0.00           O
ATOM    488  N   LEU    32     119.699 357.863 237.386  1.00  0.00           N
ATOM    489  H   LEU    32     119.676 358.816 237.034  1.00  0.00           H
ATOM    490  CA  LEU    32     119.792 356.770 236.412  1.00  0.00           C
ATOM    491  HA  LEU    32     118.845 356.235 236.429  1.00  0.00           H
ATOM    492  CB  LEU    32     119.978 357.373 235.006  1.00  0.00           C
ATOM    493  HB2 LEU    32     119.144 358.043 234.797  1.00  0.00           H
ATOM    494  HB3 LEU    32     120.893 357.966 235.011  1.00  0.00           H
ATOM    495  CG  LEU    32     120.087 356.337 233.867  1.00  0.00           C
ATOM    496  HG  LEU    32     120.921 355.663 234.059  1.00  0.00           H
ATOM    497  CD1 LEU    32     118.810 355.511 233.693  1.00  0.00           C
ATOM    498 HD11 LEU    32     118.626 354.921 234.590  1.00  0.00           H
ATOM    499 HD12 LEU    32     117.962 356.169 233.510  1.00  0.00           H
ATOM    500 HD13 LEU    32     118.928 354.828 232.854  1.00  0.00           H
ATOM    501  CD2 LEU    32     120.370 357.059 232.550  1.00  0.00           C
ATOM    502 HD21 LEU    32     119.556 357.744 232.313  1.00  0.00           H
ATOM    503 HD22 LEU    32     121.302 357.618 232.634  1.00  0.00           H
ATOM    504 HD23 LEU    32     120.479 356.330 231.748  1.00  0.00           H
ATOM    505  C   LEU    32     120.900 355.753 236.735  1.00  0.00           C
ATOM    506  O   LEU    32     120.684 354.552 236.587  1.00  0.00           O
ATOM    507  N   GLU    33     122.075 356.207 237.180  1.00  0.00           N
ATOM    508  H   GLU    33     122.182 357.206 237.311  1.00  0.00           H
ATOM    509  CA  GLU    33     123.204 355.312 237.475  1.00  0.00           C
ATOM    510  HA  GLU    33     123.398 354.720 236.579  1.00  0.00           H
ATOM    511  CB  GLU    33     124.463 356.147 237.773  1.00  0.00           C
ATOM    512  HB2 GLU    33     124.492 356.963 237.054  1.00  0.00           H
ATOM    513  HB3 GLU    33     124.401 356.575 238.775  1.00  0.00           H
ATOM    514  CG  GLU    33     125.760 355.327 237.637  1.00  0.00           C
ATOM    515  HG2 GLU    33     125.789 354.580 238.433  1.00  0.00           H
ATOM    516  HG3 GLU    33     125.746 354.802 236.680  1.00  0.00           H
ATOM    517  CD  GLU    33     127.032 356.189 237.696  1.00  0.00           C
ATOM    518  OE1 GLU    33     128.044 355.729 238.278  1.00  0.00           O
ATOM    519  OE2 GLU    33     127.040 357.308 237.125  1.00  0.00           O
ATOM    520  C   GLU    33     122.886 354.309 238.597  1.00  0.00           C
ATOM    521  O   GLU    33     123.326 353.163 238.529  1.00  0.00           O
ATOM    522  N   ARG    34     122.064 354.700 239.584  1.00  0.00           N
ATOM    523  H   ARG    34     121.707 355.648 239.515  1.00  0.00           H
ATOM    524  CA  ARG    34     121.499 353.794 240.599  1.00  0.00           C
ATOM    525  HA  ARG    34     122.275 353.096 240.920  1.00  0.00           H
ATOM    526  CB  ARG    34     121.020 354.609 241.813  1.00  0.00           C
ATOM    527  HB2 ARG    34     121.822 355.268 242.148  1.00  0.00           H
ATOM    528  HB3 ARG    34     120.179 355.229 241.500  1.00  0.00           H
ATOM    529  CG  ARG    34     120.607 353.710 242.996  1.00  0.00           C
ATOM    530  HG2 ARG    34     120.011 352.866 242.649  1.00  0.00           H
ATOM    531  HG3 ARG    34     121.505 353.313 243.472  1.00  0.00           H
ATOM    532  CD  ARG    34     119.780 354.470 244.039  1.00  0.00           C
ATOM    533  HD2 ARG    34     119.622 353.816 244.897  1.00  0.00           H
ATOM    534  HD3 ARG    34     120.347 355.335 244.388  1.00  0.00           H
ATOM    535  NE  ARG    34     118.460 354.855 243.495  1.00  0.00           N
ATOM    536  HE  ARG    34     117.841 354.125 243.170  1.00  0.00           H
ATOM    537  CZ  ARG    34     117.966 356.065 243.324  1.00  0.00           C
ATOM    538  NH1 ARG    34     118.622 357.145 243.662  1.00  0.00           N
ATOM    539 HH11 ARG    34     119.563 357.057 243.989  1.00  0.00           H
ATOM    540 HH12 ARG    34     118.280 358.056 243.347  1.00  0.00           H
ATOM    541  NH2 ARG    34     116.797 356.198 242.782  1.00  0.00           N
ATOM    542 HH21 ARG    34     116.331 355.407 242.328  1.00  0.00           H
ATOM    543 HH22 ARG    34     116.414 357.132 242.669  1.00  0.00           H
ATOM    544  C   ARG    34     120.356 352.948 240.033  1.00  0.00           C
ATOM    545  O   ARG    34     120.306 351.748 240.279  1.00  0.00           O
ATOM    546  N   GLU    35     119.430 353.562 239.296  1.00  0.00           N
ATOM    547  H   GLU    35     119.545 354.560 239.156  1.00  0.00           H
ATOM    548  CA  GLU    35     118.241 352.897 238.733  1.00  0.00           C
ATOM    549  HA  GLU    35     117.697 352.408 239.542  1.00  0.00           H
ATOM    550  CB  GLU    35     117.320 353.947 238.095  1.00  0.00           C
ATOM    551  HB2 GLU    35     117.904 354.550 237.403  1.00  0.00           H
ATOM    552  HB3 GLU    35     116.552 353.439 237.515  1.00  0.00           H
ATOM    553  CG  GLU    35     116.626 354.866 239.110  1.00  0.00           C
ATOM    554  HG2 GLU    35     117.376 355.352 239.735  1.00  0.00           H
ATOM    555  HG3 GLU    35     116.112 355.658 238.562  1.00  0.00           H
ATOM    556  CD  GLU    35     115.605 354.111 239.976  1.00  0.00           C
ATOM    557  OE1 GLU    35     115.710 354.191 241.225  1.00  0.00           O
ATOM    558  OE2 GLU    35     114.694 353.471 239.400  1.00  0.00           O
ATOM    559  C   GLU    35     118.546 351.790 237.706  1.00  0.00           C
ATOM    560  O   GLU    35     117.674 350.964 237.432  1.00  0.00           O
ATOM    561  N   LEU    36     119.764 351.745 237.155  1.00  0.00           N
ATOM    562  H   LEU    36     120.366 352.542 237.331  1.00  0.00           H
ATOM    563  CA  LEU    36     120.283 350.619 236.369  1.00  0.00           C
ATOM    564  HA  LEU    36     119.449 350.081 235.919  1.00  0.00           H
ATOM    565  CB  LEU    36     121.186 351.155 235.242  1.00  0.00           C
ATOM    566  HB2 LEU    36     121.992 351.737 235.694  1.00  0.00           H
ATOM    567  HB3 LEU    36     121.639 350.311 234.722  1.00  0.00           H
ATOM    568  CG  LEU    36     120.456 352.037 234.208  1.00  0.00           C
ATOM    569  HG  LEU    36     119.972 352.870 234.712  1.00  0.00           H
ATOM    570  CD1 LEU    36     121.465 352.604 233.210  1.00  0.00           C
ATOM    571 HD11 LEU    36     121.963 351.792 232.680  1.00  0.00           H
ATOM    572 HD12 LEU    36     120.958 353.250 232.495  1.00  0.00           H
ATOM    573 HD13 LEU    36     122.208 353.195 233.746  1.00  0.00           H
ATOM    574  CD2 LEU    36     119.389 351.276 233.415  1.00  0.00           C
ATOM    575 HD21 LEU    36     118.634 350.879 234.091  1.00  0.00           H
ATOM    576 HD22 LEU    36     118.899 351.955 232.721  1.00  0.00           H
ATOM    577 HD23 LEU    36     119.847 350.458 232.860  1.00  0.00           H
ATOM    578  C   LEU    36     121.021 349.586 237.239  1.00  0.00           C
ATOM    579  O   LEU    36     120.876 348.385 237.014  1.00  0.00           O
ATOM    580  N   GLU    37     121.758 350.013 238.267  1.00  0.00           N
ATOM    581  H   GLU    37     121.860 351.007 238.411  1.00  0.00           H
ATOM    582  CA  GLU    37     122.413 349.104 239.223  1.00  0.00           C
ATOM    583  HA  GLU    37     122.985 348.375 238.648  1.00  0.00           H
ATOM    584  CB  GLU    37     123.376 349.905 240.113  1.00  0.00           C
ATOM    585  HB2 GLU    37     123.480 350.923 239.745  1.00  0.00           H
ATOM    586  HB3 GLU    37     122.973 349.964 241.126  1.00  0.00           H
ATOM    587  CG  GLU    37     124.771 349.281 240.170  1.00  0.00           C
ATOM    588  HG2 GLU    37     125.294 349.759 240.996  1.00  0.00           H
ATOM    589  HG3 GLU    37     124.686 348.216 240.401  1.00  0.00           H
ATOM    590  CD  GLU    37     125.583 349.479 238.877  1.00  0.00           C
ATOM    591  OE1 GLU    37     125.294 348.802 237.869  1.00  0.00           O
ATOM    592  OE2 GLU    37     126.571 350.255 238.897  1.00  0.00           O
ATOM    593  C   GLU    37     121.418 348.292 240.078  1.00  0.00           C
ATOM    594  O   GLU    37     121.724 347.170 240.479  1.00  0.00           O
ATOM    595  N   ASP    38     120.196 348.816 240.254  1.00  0.00           N
ATOM    596  H   ASP    38     120.127 349.796 239.997  1.00  0.00           H
ATOM    597  CA  ASP    38     118.932 348.116 240.558  1.00  0.00           C
ATOM    598  HA  ASP    38     118.163 348.695 240.039  1.00  0.00           H
ATOM    599  CB  ASP    38     118.574 348.195 242.059  1.00  0.00           C
ATOM    600  HB2 ASP    38     119.168 347.473 242.625  1.00  0.00           H
ATOM    601  HB3 ASP    38     118.847 349.185 242.423  1.00  0.00           H
ATOM    602  CG  ASP    38     117.068 347.982 242.337  1.00  0.00           C
ATOM    603  OD1 ASP    38     116.286 347.715 241.398  1.00  0.00           O
ATOM    604  OD2 ASP    38     116.647 348.044 243.519  1.00  0.00           O
ATOM    605  C   ASP    38     118.837 346.700 239.941  1.00  0.00           C
ATOM    606  O   ASP    38     118.324 345.748 240.542  1.00  0.00           O
ATOM    607  N   ILE    39     119.326 346.574 238.702  1.00  0.00           N
ATOM    608  H   ILE    39     119.799 347.396 238.339  1.00  0.00           H
ATOM    609  CA  ILE    39     118.989 345.533 237.727  1.00  0.00           C
ATOM    610  HA  ILE    39     118.158 344.949 238.120  1.00  0.00           H
ATOM    611  CB  ILE    39     118.508 346.224 236.425  1.00  0.00           C
ATOM    612  HB  ILE    39     119.376 346.691 235.964  1.00  0.00           H
ATOM    613  CG2 ILE    39     117.976 345.213 235.407  1.00  0.00           C
ATOM    614 HG21 ILE    39     117.166 344.621 235.833  1.00  0.00           H
ATOM    615 HG22 ILE    39     117.613 345.734 234.522  1.00  0.00           H
ATOM    616 HG23 ILE    39     118.775 344.545 235.093  1.00  0.00           H
ATOM    617  CG1 ILE    39     117.456 347.347 236.630  1.00  0.00           C
ATOM    618 HG12 ILE    39     117.902 348.158 237.207  1.00  0.00           H
ATOM    619 HG13 ILE    39     117.200 347.769 235.657  1.00  0.00           H
ATOM    620  CD1 ILE    39     116.155 346.919 237.324  1.00  0.00           C
ATOM    621 HD11 ILE    39     116.366 346.524 238.317  1.00  0.00           H
ATOM    622 HD12 ILE    39     115.503 347.787 237.427  1.00  0.00           H
ATOM    623 HD13 ILE    39     115.635 346.165 236.733  1.00  0.00           H
ATOM    624  C   ILE    39     120.154 344.555 237.462  1.00  0.00           C
ATOM    625  O   ILE    39     119.912 343.381 237.182  1.00  0.00           O
ATOM    626  N   GLU    40     121.413 344.986 237.594  1.00  0.00           N
ATOM    627  H   GLU    40     121.523 345.961 237.851  1.00  0.00           H
ATOM    628  CA  GLU    40     122.624 344.138 237.552  1.00  0.00           C
ATOM    629  HA  GLU    40     122.338 343.096 237.696  1.00  0.00           H
ATOM    630  CB  GLU    40     123.286 344.233 236.156  1.00  0.00           C
ATOM    631  HB2 GLU    40     122.542 343.971 235.403  1.00  0.00           H
ATOM    632  HB3 GLU    40     123.559 345.275 235.979  1.00  0.00           H
ATOM    633  CG  GLU    40     124.552 343.371 235.920  1.00  0.00           C
ATOM    634  HG2 GLU    40     124.993 343.693 234.974  1.00  0.00           H
ATOM    635  HG3 GLU    40     125.285 343.562 236.705  1.00  0.00           H
ATOM    636  CD  GLU    40     124.328 341.855 235.818  1.00  0.00           C
ATOM    637  OE1 GLU    40     123.174 341.421 235.585  1.00  0.00           O
ATOM    638  OE2 GLU    40     125.323 341.093 235.910  1.00  0.00           O
ATOM    639  C   GLU    40     123.575 344.519 238.713  1.00  0.00           C
ATOM    640  O   GLU    40     124.571 345.208 238.490  1.00  0.00           O
ATOM    641  N   PRO    41     123.301 344.081 239.962  1.00  0.00           N
ATOM    642  CD  PRO    41     122.139 343.286 240.347  1.00  0.00           C
ATOM    643  HD2 PRO    41     122.326 342.227 240.148  1.00  0.00           H
ATOM    644  HD3 PRO    41     121.236 343.602 239.831  1.00  0.00           H
ATOM    645  CG  PRO    41     121.962 343.513 241.843  1.00  0.00           C
ATOM    646  HG2 PRO    41     121.493 342.652 242.320  1.00  0.00           H
ATOM    647  HG3 PRO    41     121.380 344.419 242.014  1.00  0.00           H
ATOM    648  CB  PRO    41     123.393 343.725 242.322  1.00  0.00           C
ATOM    649  HB2 PRO    41     123.848 342.746 242.484  1.00  0.00           H
ATOM    650  HB3 PRO    41     123.430 344.309 243.241  1.00  0.00           H
ATOM    651  CA  PRO    41     124.083 344.452 241.157  1.00  0.00           C
ATOM    652  HA  PRO    41     124.003 345.531 241.306  1.00  0.00           H
ATOM    653  C   PRO    41     125.575 344.059 241.130  1.00  0.00           C
ATOM    654  O   PRO    41     126.370 344.568 241.921  1.00  0.00           O
ATOM    655  N   ASP    42     125.937 343.114 240.259  1.00  0.00           N
ATOM    656  H   ASP    42     125.201 342.800 239.646  1.00  0.00           H
ATOM    657  CA  ASP    42     127.201 342.372 240.201  1.00  0.00           C
ATOM    658  HA  ASP    42     127.295 341.765 241.103  1.00  0.00           H
ATOM    659  CB  ASP    42     127.096 341.414 239.007  1.00  0.00           C
ATOM    660  HB2 ASP    42     126.248 340.742 239.152  1.00  0.00           H
ATOM    661  HB3 ASP    42     126.913 341.996 238.103  1.00  0.00           H
ATOM    662  CG  ASP    42     128.357 340.582 238.812  1.00  0.00           C
ATOM    663  OD1 ASP    42     128.533 339.559 239.506  1.00  0.00           O
ATOM    664  OD2 ASP    42     129.163 340.944 237.929  1.00  0.00           O
ATOM    665  C   ASP    42     128.458 343.260 240.129  1.00  0.00           C
ATOM    666  O   ASP    42     129.298 343.225 241.029  1.00  0.00           O
ATOM    667  N   ARG    43     128.608 344.065 239.068  1.00  0.00           N
ATOM    668  H   ARG    43     127.852 344.076 238.395  1.00  0.00           H
ATOM    669  CA  ARG    43     129.816 344.876 238.816  1.00  0.00           C
ATOM    670  HA  ARG    43     130.685 344.261 239.026  1.00  0.00           H
ATOM    671  CB  ARG    43     129.865 345.321 237.338  1.00  0.00           C
ATOM    672  HB2 ARG    43     128.936 345.843 237.095  1.00  0.00           H
ATOM    673  HB3 ARG    43     130.675 346.040 237.209  1.00  0.00           H
ATOM    674  CG  ARG    43     130.082 344.201 236.302  1.00  0.00           C
ATOM    675  HG2 ARG    43     129.270 343.474 236.357  1.00  0.00           H
ATOM    676  HG3 ARG    43     130.038 344.668 235.323  1.00  0.00           H
ATOM    677  CD  ARG    43     131.443 343.485 236.385  1.00  0.00           C
ATOM    678  HD2 ARG    43     131.654 343.035 235.415  1.00  0.00           H
ATOM    679  HD3 ARG    43     132.224 344.218 236.594  1.00  0.00           H
ATOM    680  NE  ARG    43     131.422 342.415 237.394  1.00  0.00           N
ATOM    681  HE  ARG    43     130.577 341.846 237.443  1.00  0.00           H
ATOM    682  CZ  ARG    43     132.208 342.246 238.435  1.00  0.00           C
ATOM    683  NH1 ARG    43     133.350 342.855 238.570  1.00  0.00           N
ATOM    684 HH11 ARG    43     133.744 343.351 237.779  1.00  0.00           H
ATOM    685 HH12 ARG    43     133.859 342.731 239.429  1.00  0.00           H
ATOM    686  NH2 ARG    43     131.821 341.468 239.395  1.00  0.00           N
ATOM    687 HH21 ARG    43     130.928 340.999 239.306  1.00  0.00           H
ATOM    688 HH22 ARG    43     132.363 341.427 240.249  1.00  0.00           H
ATOM    689  C   ARG    43     130.003 346.072 239.757  1.00  0.00           C
ATOM    690  O   ARG    43     131.011 346.767 239.631  1.00  0.00           O
ATOM    691  N   ASN    44     129.093 346.315 240.702  1.00  0.00           N
ATOM    692  H   ASN    44     128.310 345.677 240.749  1.00  0.00           H
ATOM    693  CA  ASN    44     129.099 347.514 241.548  1.00  0.00           C
ATOM    694  HA  ASN    44     129.892 348.187 241.218  1.00  0.00           H
ATOM    695  CB  ASN    44     127.765 348.233 241.313  1.00  0.00           C
ATOM    696  HB2 ASN    44     127.586 348.291 240.242  1.00  0.00           H
ATOM    697  HB3 ASN    44     126.955 347.663 241.768  1.00  0.00           H
ATOM    698  CG  ASN    44     127.747 349.640 241.884  1.00  0.00           C
ATOM    699  OD1 ASN    44     127.395 349.870 243.025  1.00  0.00           O
ATOM    700  ND2 ASN    44     128.114 350.641 241.124  1.00  0.00           N
ATOM    701 HD21 ASN    44     127.839 351.518 241.530  1.00  0.00           H
ATOM    702 HD22 ASN    44     127.896 350.481 240.135  1.00  0.00           H
ATOM    703  C   ASN    44     129.365 347.255 243.044  1.00  0.00           C
ATOM    704  O   ASN    44     129.672 348.213 243.751  1.00  0.00           O
ATOM    705  N   LEU    45     129.256 345.998 243.503  1.00  0.00           N
ATOM    706  H   LEU    45     129.048 345.314 242.787  1.00  0.00           H
ATOM    707  CA  LEU    45     129.250 345.492 244.891  1.00  0.00           C
ATOM    708  HA  LEU    45     129.658 344.488 244.828  1.00  0.00           H
ATOM    709  CB  LEU    45     130.186 346.274 245.845  1.00  0.00           C
ATOM    710  HB2 LEU    45     131.183 346.329 245.404  1.00  0.00           H
ATOM    711  HB3 LEU    45     129.812 347.284 245.966  1.00  0.00           H
ATOM    712  CG  LEU    45     130.288 345.673 247.256  1.00  0.00           C
ATOM    713  HG  LEU    45     129.290 345.468 247.644  1.00  0.00           H
ATOM    714  CD1 LEU    45     131.098 344.381 247.257  1.00  0.00           C
ATOM    715 HD11 LEU    45     131.079 343.947 248.250  1.00  0.00           H
ATOM    716 HD12 LEU    45     130.661 343.661 246.570  1.00  0.00           H
ATOM    717 HD13 LEU    45     132.128 344.576 246.955  1.00  0.00           H
ATOM    718  CD2 LEU    45     130.973 346.656 248.207  1.00  0.00           C
ATOM    719 HD21 LEU    45     131.033 346.221 249.205  1.00  0.00           H
ATOM    720 HD22 LEU    45     131.973 346.883 247.834  1.00  0.00           H
ATOM    721 HD23 LEU    45     130.394 347.579 248.258  1.00  0.00           H
ATOM    722  C   LEU    45     127.791 345.432 245.414  1.00  0.00           C
ATOM    723  O   LEU    45     127.240 346.498 245.717  1.00  0.00           O
ATOM    724  N   PRO    46     127.171 344.228 245.515  1.00  0.00           N
ATOM    725  CD  PRO    46     127.842 342.929 245.445  1.00  0.00           C
ATOM    726  HD2 PRO    46     128.542 342.837 246.276  1.00  0.00           H
ATOM    727  HD3 PRO    46     128.365 342.800 244.497  1.00  0.00           H
ATOM    728  CG  PRO    46     126.763 341.851 245.578  1.00  0.00           C
ATOM    729  HG2 PRO    46     127.116 340.996 246.157  1.00  0.00           H
ATOM    730  HG3 PRO    46     126.439 341.529 244.587  1.00  0.00           H
ATOM    731  CB  PRO    46     125.624 342.581 246.282  1.00  0.00           C
ATOM    732  HB2 PRO    46     125.822 342.627 247.354  1.00  0.00           H
ATOM    733  HB3 PRO    46     124.658 342.113 246.086  1.00  0.00           H
ATOM    734  CA  PRO    46     125.728 343.973 245.654  1.00  0.00           C
ATOM    735  HA  PRO    46     125.333 343.887 244.641  1.00  0.00           H
ATOM    736  C   PRO    46     124.881 345.035 246.369  1.00  0.00           C
ATOM    737  O   PRO    46     124.700 345.011 247.589  1.00  0.00           O
ATOM    738  N   VAL    47     124.338 345.965 245.577  1.00  0.00           N
ATOM    739  H   VAL    47     124.575 345.909 244.597  1.00  0.00           H
ATOM    740  CA  VAL    47     123.710 347.213 246.041  1.00  0.00           C
ATOM    741  HA  VAL    47     124.479 347.780 246.563  1.00  0.00           H
ATOM    742  CB  VAL    47     123.239 348.092 244.864  1.00  0.00           C
ATOM    743  HB  VAL    47     122.773 348.988 245.276  1.00  0.00           H
ATOM    744  CG1 VAL    47     124.439 348.541 244.021  1.00  0.00           C
ATOM    745 HG11 VAL    47     124.913 347.691 243.530  1.00  0.00           H
ATOM    746 HG12 VAL    47     124.107 349.242 243.256  1.00  0.00           H
ATOM    747 HG13 VAL    47     125.172 349.045 244.651  1.00  0.00           H
ATOM    748  CG2 VAL    47     122.222 347.410 243.937  1.00  0.00           C
ATOM    749 HG21 VAL    47     122.653 346.529 243.466  1.00  0.00           H
ATOM    750 HG22 VAL    47     121.325 347.130 244.486  1.00  0.00           H
ATOM    751 HG23 VAL    47     121.927 348.104 243.148  1.00  0.00           H
ATOM    752  C   VAL    47     122.587 347.014 247.062  1.00  0.00           C
ATOM    753  O   VAL    47     122.522 347.767 248.030  1.00  0.00           O
ATOM    754  N   GLY    48     121.755 345.975 246.918  1.00  0.00           N
ATOM    755  H   GLY    48     121.872 345.376 246.110  1.00  0.00           H
ATOM    756  CA  GLY    48     120.658 345.687 247.847  1.00  0.00           C
ATOM    757  HA2 GLY    48     119.956 346.522 247.837  1.00  0.00           H
ATOM    758  HA3 GLY    48     120.132 344.795 247.515  1.00  0.00           H
ATOM    759  C   GLY    48     121.120 345.455 249.289  1.00  0.00           C
ATOM    760  O   GLY    48     120.526 346.003 250.217  1.00  0.00           O
ATOM    761  N   LEU    49     122.204 344.692 249.475  1.00  0.00           N
ATOM    762  H   LEU    49     122.668 344.347 248.645  1.00  0.00           H
ATOM    763  CA  LEU    49     122.833 344.433 250.779  1.00  0.00           C
ATOM    764  HA  LEU    49     122.056 344.291 251.533  1.00  0.00           H
ATOM    765  CB  LEU    49     123.683 343.149 250.691  1.00  0.00           C
ATOM    766  HB2 LEU    49     124.470 343.311 249.953  1.00  0.00           H
ATOM    767  HB3 LEU    49     124.165 342.986 251.657  1.00  0.00           H
ATOM    768  CG  LEU    49     122.916 341.866 250.312  1.00  0.00           C
ATOM    769  HG  LEU    49     122.430 342.002 249.346  1.00  0.00           H
ATOM    770  CD1 LEU    49     123.902 340.703 250.189  1.00  0.00           C
ATOM    771 HD11 LEU    49     124.657 340.935 249.437  1.00  0.00           H
ATOM    772 HD12 LEU    49     124.392 340.519 251.146  1.00  0.00           H
ATOM    773 HD13 LEU    49     123.370 339.803 249.878  1.00  0.00           H
ATOM    774  CD2 LEU    49     121.858 341.486 251.351  1.00  0.00           C
ATOM    775 HD21 LEU    49     122.319 341.376 252.333  1.00  0.00           H
ATOM    776 HD22 LEU    49     121.086 342.252 251.398  1.00  0.00           H
ATOM    777 HD23 LEU    49     121.391 340.543 251.067  1.00  0.00           H
ATOM    778  C   LEU    49     123.713 345.600 251.268  1.00  0.00           C
ATOM    779  O   LEU    49     124.077 345.647 252.443  1.00  0.00           O
ATOM    780  N   ARG    50     124.073 346.536 250.379  1.00  0.00           N
ATOM    781  H   ARG    50     123.748 346.401 249.429  1.00  0.00           H
ATOM    782  CA  ARG    50     124.926 347.703 250.665  1.00  0.00           C
ATOM    783  HA  ARG    50     125.563 347.465 251.519  1.00  0.00           H
ATOM    784  CB  ARG    50     125.831 347.964 249.447  1.00  0.00           C
ATOM    785  HB2 ARG    50     126.089 347.018 248.967  1.00  0.00           H
ATOM    786  HB3 ARG    50     125.273 348.561 248.723  1.00  0.00           H
ATOM    787  CG  ARG    50     127.147 348.668 249.832  1.00  0.00           C
ATOM    788  HG2 ARG    50     127.088 349.061 250.847  1.00  0.00           H
ATOM    789  HG3 ARG    50     127.964 347.945 249.810  1.00  0.00           H
ATOM    790  CD  ARG    50     127.468 349.839 248.900  1.00  0.00           C
ATOM    791  HD2 ARG    50     126.629 350.539 248.920  1.00  0.00           H
ATOM    792  HD3 ARG    50     128.349 350.356 249.285  1.00  0.00           H
ATOM    793  NE  ARG    50     127.727 349.407 247.516  1.00  0.00           N
ATOM    794  HE  ARG    50     127.791 348.421 247.349  1.00  0.00           H
ATOM    795  CZ  ARG    50     128.145 350.280 246.612  1.00  0.00           C
ATOM    796  NH1 ARG    50     128.484 350.700 245.424  1.00  0.00           N
ATOM    797 HH11 ARG    50     128.805 351.656 245.337  1.00  0.00           H
ATOM    798 HH12 ARG    50     127.979 350.346 244.613  1.00  0.00           H
ATOM    799  NH2 ARG    50     128.095 349.221 245.838  1.00  0.00           N
ATOM    800 HH21 ARG    50     127.454 348.451 245.939  1.00  0.00           H
ATOM    801 HH22 ARG    50     128.794 349.108 245.104  1.00  0.00           H
ATOM    802  C   ARG    50     124.145 348.969 251.065  1.00  0.00           C
ATOM    803  O   ARG    50     124.756 349.978 251.398  1.00  0.00           O
ATOM    804  N   GLN    51     122.811 348.927 251.051  1.00  0.00           N
ATOM    805  H   GLN    51     122.396 348.070 250.722  1.00  0.00           H
ATOM    806  CA  GLN    51     121.932 349.994 251.548  1.00  0.00           C
ATOM    807  HA  GLN    51     122.124 350.912 250.990  1.00  0.00           H
ATOM    808  CB  GLN    51     120.460 349.587 251.338  1.00  0.00           C
ATOM    809  HB2 GLN    51     120.318 348.583 251.741  1.00  0.00           H
ATOM    810  HB3 GLN    51     119.824 350.271 251.900  1.00  0.00           H
ATOM    811  CG  GLN    51     119.988 349.604 249.880  1.00  0.00           C
ATOM    812  HG2 GLN    51     120.048 350.621 249.492  1.00  0.00           H
ATOM    813  HG3 GLN    51     120.626 348.962 249.277  1.00  0.00           H
ATOM    814  CD  GLN    51     118.549 349.109 249.764  1.00  0.00           C
ATOM    815  OE1 GLN    51     117.602 349.865 249.602  1.00  0.00           O
ATOM    816  NE2 GLN    51     118.318 347.819 249.859  1.00  0.00           N
ATOM    817 HE21 GLN    51     117.358 347.540 249.783  1.00  0.00           H
ATOM    818 HE22 GLN    51     119.075 347.166 250.045  1.00  0.00           H
ATOM    819  C   GLN    51     122.183 350.282 253.042  1.00  0.00           C
ATOM    820  O   GLN    51     121.667 349.561 253.901  1.00  0.00           O
ATOM    821  N   LYS    52     122.933 351.344 253.383  1.00  0.00           N
ATOM    822  H   LYS    52     123.369 351.875 252.633  1.00  0.00           H
ATOM    823  CA  LYS    52     123.103 351.758 254.792  1.00  0.00           C
ATOM    824  HA  LYS    52     123.553 350.919 255.327  1.00  0.00           H
ATOM    825  CB  LYS    52     124.033 352.978 254.931  1.00  0.00           C
ATOM    826  HB2 LYS    52     124.912 352.850 254.298  1.00  0.00           H
ATOM    827  HB3 LYS    52     123.502 353.873 254.606  1.00  0.00           H
ATOM    828  CG  LYS    52     124.496 353.139 256.394  1.00  0.00           C
ATOM    829  HG2 LYS    52     123.746 352.723 257.067  1.00  0.00           H
ATOM    830  HG3 LYS    52     125.418 352.573 256.537  1.00  0.00           H
ATOM    831  CD  LYS    52     124.715 354.599 256.810  1.00  0.00           C
ATOM    832  HD2 LYS    52     125.527 355.040 256.230  1.00  0.00           H
ATOM    833  HD3 LYS    52     123.793 355.156 256.627  1.00  0.00           H
ATOM    834  CE  LYS    52     125.056 354.633 258.305  1.00  0.00           C
ATOM    835  HE2 LYS    52     124.431 353.891 258.809  1.00  0.00           H
ATOM    836  HE3 LYS    52     126.102 354.352 258.448  1.00  0.00           H
ATOM    837  NZ  LYS    52     124.776 355.949 258.921  1.00  0.00           N
ATOM    838  HZ1 LYS    52     124.985 355.915 259.918  1.00  0.00           H
ATOM    839  HZ2 LYS    52     125.324 356.705 258.524  1.00  0.00           H
ATOM    840  HZ3 LYS    52     123.777 356.145 258.821  1.00  0.00           H
ATOM    841  C   LYS    52     121.744 352.029 255.441  1.00  0.00           C
ATOM    842  O   LYS    52     121.479 351.508 256.526  1.00  0.00           O
ATOM    843  N   SER    53     120.871 352.749 254.732  1.00  0.00           N
ATOM    844  H   SER    53     121.190 353.092 253.838  1.00  0.00           H
ATOM    845  CA  SER    53     119.459 352.981 255.064  1.00  0.00           C
ATOM    846  HA  SER    53     119.408 353.721 255.864  1.00  0.00           H
ATOM    847  CB  SER    53     118.719 353.561 253.852  1.00  0.00           C
ATOM    848  HB2 SER    53     117.655 353.652 254.080  1.00  0.00           H
ATOM    849  HB3 SER    53     119.111 354.555 253.628  1.00  0.00           H
ATOM    850  OG  SER    53     118.901 352.724 252.722  1.00  0.00           O
ATOM    851  HG  SER    53     118.305 353.062 252.015  1.00  0.00           H
ATOM    852  C   SER    53     118.771 351.714 255.582  1.00  0.00           C
ATOM    853  O   SER    53     118.364 351.689 256.737  1.00  0.00           O
ATOM    854  N   LEU    54     118.719 350.637 254.788  1.00  0.00           N
ATOM    855  H   LEU    54     119.074 350.786 253.852  1.00  0.00           H
ATOM    856  CA  LEU    54     118.129 349.333 255.135  1.00  0.00           C
ATOM    857  HA  LEU    54     117.051 349.469 255.217  1.00  0.00           H
ATOM    858  CB  LEU    54     118.418 348.347 253.983  1.00  0.00           C
ATOM    859  HB2 LEU    54     118.103 348.797 253.040  1.00  0.00           H
ATOM    860  HB3 LEU    54     119.495 348.191 253.943  1.00  0.00           H
ATOM    861  CG  LEU    54     117.750 346.963 254.108  1.00  0.00           C
ATOM    862  HG  LEU    54     117.938 346.558 255.096  1.00  0.00           H
ATOM    863  CD1 LEU    54     116.241 347.036 253.871  1.00  0.00           C
ATOM    864 HD11 LEU    54     115.815 346.037 253.935  1.00  0.00           H
ATOM    865 HD12 LEU    54     115.779 347.666 254.628  1.00  0.00           H
ATOM    866 HD13 LEU    54     116.033 347.449 252.883  1.00  0.00           H
ATOM    867  CD2 LEU    54     118.342 345.981 253.098  1.00  0.00           C
ATOM    868 HD21 LEU    54     118.147 346.317 252.082  1.00  0.00           H
ATOM    869 HD22 LEU    54     119.420 345.903 253.248  1.00  0.00           H
ATOM    870 HD23 LEU    54     117.901 344.995 253.243  1.00  0.00           H
ATOM    871  C   LEU    54     118.612 348.767 256.487  1.00  0.00           C
ATOM    872  O   LEU    54     117.835 348.110 257.179  1.00  0.00           O
ATOM    873  N   THR    55     119.868 349.021 256.874  1.00  0.00           N
ATOM    874  H   THR    55     120.431 349.570 256.236  1.00  0.00           H
ATOM    875  CA  THR    55     120.425 348.599 258.176  1.00  0.00           C
ATOM    876  HA  THR    55     119.970 347.646 258.448  1.00  0.00           H
ATOM    877  CB  THR    55     121.941 348.355 258.114  1.00  0.00           C
ATOM    878  HB  THR    55     122.246 347.909 259.060  1.00  0.00           H
ATOM    879  CG2 THR    55     122.336 347.385 257.002  1.00  0.00           C
ATOM    880 HG21 THR    55     121.776 346.457 257.113  1.00  0.00           H
ATOM    881 HG22 THR    55     122.132 347.819 256.023  1.00  0.00           H
ATOM    882 HG23 THR    55     123.401 347.164 257.075  1.00  0.00           H
ATOM    883  OG1 THR    55     122.685 349.544 257.937  1.00  0.00           O
ATOM    884  HG1 THR    55     122.180 350.142 257.354  1.00  0.00           H
ATOM    885  C   THR    55     120.110 349.566 259.324  1.00  0.00           C
ATOM    886  O   THR    55     119.907 349.124 260.454  1.00  0.00           O
ATOM    887  N   GLU    56     120.022 350.874 259.066  1.00  0.00           N
ATOM    888  H   GLU    56     120.195 351.191 258.117  1.00  0.00           H
ATOM    889  CA  GLU    56     119.515 351.854 260.041  1.00  0.00           C
ATOM    890  HA  GLU    56     120.021 351.715 260.997  1.00  0.00           H
ATOM    891  CB  GLU    56     119.779 353.288 259.552  1.00  0.00           C
ATOM    892  HB2 GLU    56     119.431 353.410 258.526  1.00  0.00           H
ATOM    893  HB3 GLU    56     119.200 353.961 260.181  1.00  0.00           H
ATOM    894  CG  GLU    56     121.259 353.682 259.640  1.00  0.00           C
ATOM    895  HG2 GLU    56     121.671 353.319 260.584  1.00  0.00           H
ATOM    896  HG3 GLU    56     121.812 353.200 258.830  1.00  0.00           H
ATOM    897  CD  GLU    56     121.433 355.207 259.586  1.00  0.00           C
ATOM    898  OE1 GLU    56     120.964 355.890 260.521  1.00  0.00           O
ATOM    899  OE2 GLU    56     122.084 355.717 258.643  1.00  0.00           O
ATOM    900  C   GLU    56     118.011 351.684 260.311  1.00  0.00           C
ATOM    901  O   GLU    56     117.534 352.022 261.398  1.00  0.00           O
ATOM    902  N   LYS    57     117.274 351.137 259.333  1.00  0.00           N
ATOM    903  H   LYS    57     117.783 350.980 258.468  1.00  0.00           H
ATOM    904  CA  LYS    57     115.820 350.946 259.297  1.00  0.00           C
ATOM    905  HA  LYS    57     115.395 351.873 259.666  1.00  0.00           H
ATOM    906  CB  LYS    57     115.383 350.787 257.824  1.00  0.00           C
ATOM    907  HB2 LYS    57     116.094 351.281 257.174  1.00  0.00           H
ATOM    908  HB3 LYS    57     115.390 349.733 257.546  1.00  0.00           H
ATOM    909  CG  LYS    57     114.050 351.444 257.449  1.00  0.00           C
ATOM    910  HG2 LYS    57     114.083 352.517 257.642  1.00  0.00           H
ATOM    911  HG3 LYS    57     113.935 351.311 256.373  1.00  0.00           H
ATOM    912  CD  LYS    57     112.851 350.827 258.164  1.00  0.00           C
ATOM    913  HD2 LYS    57     113.077 349.801 258.383  1.00  0.00           H
ATOM    914  HD3 LYS    57     112.663 351.306 259.113  1.00  0.00           H
ATOM    915  CE  LYS    57     111.617 350.880 257.279  1.00  0.00           C
ATOM    916  HE2 LYS    57     111.082 351.823 257.437  1.00  0.00           H
ATOM    917  HE3 LYS    57     111.956 350.840 256.243  1.00  0.00           H
ATOM    918  NZ  LYS    57     110.741 349.721 257.537  1.00  0.00           N
ATOM    919  HZ1 LYS    57     109.932 349.718 256.931  1.00  0.00           H
ATOM    920  HZ2 LYS    57     111.274 348.853 257.493  1.00  0.00           H
ATOM    921  HZ3 LYS    57     110.457 349.734 258.513  1.00  0.00           H
ATOM    922  C   LYS    57     115.343 349.825 260.244  1.00  0.00           C
ATOM    923  O   LYS    57     114.770 348.815 259.829  1.00  0.00           O
ATOM    924  N   THR    58     115.547 350.057 261.537  1.00  0.00           N
ATOM    925  H   THR    58     116.028 350.927 261.748  1.00  0.00           H
ATOM    926  CA  THR    58     115.033 349.298 262.688  1.00  0.00           C
ATOM    927  HA  THR    58     114.295 348.586 262.322  1.00  0.00           H
ATOM    928  CB  THR    58     116.157 348.516 263.397  1.00  0.00           C
ATOM    929  HB  THR    58     115.807 348.189 264.376  1.00  0.00           H
ATOM    930  CG2 THR    58     116.580 347.276 262.612  1.00  0.00           C
ATOM    931 HG21 THR    58     115.729 346.604 262.498  1.00  0.00           H
ATOM    932 HG22 THR    58     116.953 347.554 261.626  1.00  0.00           H
ATOM    933 HG23 THR    58     117.364 346.750 263.158  1.00  0.00           H
ATOM    934  OG1 THR    58     117.311 349.311 263.570  1.00  0.00           O
ATOM    935  HG1 THR    58     117.604 349.579 262.690  1.00  0.00           H
ATOM    936  C   THR    58     114.335 350.259 263.671  1.00  0.00           C
ATOM    937  O   THR    58     114.705 351.436 263.720  1.00  0.00           O
ATOM    938  N   PRO    59     113.327 349.803 264.446  1.00  0.00           N
ATOM    939  CD  PRO    59     112.973 348.400 264.639  1.00  0.00           C
ATOM    940  HD2 PRO    59     113.683 347.939 265.327  1.00  0.00           H
ATOM    941  HD3 PRO    59     112.951 347.849 263.701  1.00  0.00           H
ATOM    942  CG  PRO    59     111.583 348.391 265.268  1.00  0.00           C
ATOM    943  HG2 PRO    59     111.444 347.528 265.921  1.00  0.00           H
ATOM    944  HG3 PRO    59     110.826 348.406 264.482  1.00  0.00           H
ATOM    945  CB  PRO    59     111.552 349.706 266.042  1.00  0.00           C
ATOM    946  HB2 PRO    59     112.079 349.582 266.990  1.00  0.00           H
ATOM    947  HB3 PRO    59     110.532 350.053 266.210  1.00  0.00           H
ATOM    948  CA  PRO    59     112.321 350.647 265.108  1.00  0.00           C
ATOM    949  HA  PRO    59     111.620 350.969 264.341  1.00  0.00           H
ATOM    950  C   PRO    59     112.825 351.913 265.819  1.00  0.00           C
ATOM    951  O   PRO    59     113.408 351.842 266.905  1.00  0.00           O
ATOM    952  N   THR    60     112.585 353.086 265.226  1.00  0.00           N
ATOM    953  H   THR    60     112.151 353.086 264.311  1.00  0.00           H
ATOM    954  CA  THR    60     112.784 354.409 265.859  1.00  0.00           C
ATOM    955  HA  THR    60     113.804 354.486 266.235  1.00  0.00           H
ATOM    956  CB  THR    60     112.555 355.547 264.847  1.00  0.00           C
ATOM    957  HB  THR    60     112.489 356.505 265.367  1.00  0.00           H
ATOM    958  CG2 THR    60     113.695 355.611 263.835  1.00  0.00           C
ATOM    959 HG21 THR    60     113.512 356.425 263.134  1.00  0.00           H
ATOM    960 HG22 THR    60     114.642 355.778 264.338  1.00  0.00           H
ATOM    961 HG23 THR    60     113.770 354.673 263.295  1.00  0.00           H
ATOM    962  OG1 THR    60     111.373 355.320 264.106  1.00  0.00           O
ATOM    963  HG1 THR    60     110.633 355.827 264.506  1.00  0.00           H
ATOM    964  C   THR    60     111.840 354.616 267.045  1.00  0.00           C
ATOM    965  O   THR    60     112.268 355.054 268.112  1.00  0.00           O
ATOM    966  N   GLY    61     110.570 354.250 266.862  1.00  0.00           N
ATOM    967  H   GLY    61     110.319 353.936 265.932  1.00  0.00           H
ATOM    968  CA  GLY    61     109.454 354.384 267.793  1.00  0.00           C
ATOM    969  HA2 GLY    61     109.682 353.842 268.711  1.00  0.00           H
ATOM    970  HA3 GLY    61     109.306 355.439 268.029  1.00  0.00           H
ATOM    971  C   GLY    61     108.161 353.823 267.182  1.00  0.00           C
ATOM    972  O   GLY    61     108.164 353.309 266.063  1.00  0.00           O
ATOM    973  N   THR    62     107.056 353.894 267.925  1.00  0.00           N
ATOM    974  H   THR    62     107.117 354.321 268.836  1.00  0.00           H
ATOM    975  CA  THR    62     105.744 353.332 267.551  1.00  0.00           C
ATOM    976  HA  THR    62     105.875 352.266 267.357  1.00  0.00           H
ATOM    977  CB  THR    62     104.759 353.497 268.722  1.00  0.00           C
ATOM    978  HB  THR    62     104.454 354.543 268.783  1.00  0.00           H
ATOM    979  CG2 THR    62     103.518 352.620 268.579  1.00  0.00           C
ATOM    980 HG21 THR    62     103.801 351.569 268.498  1.00  0.00           H
ATOM    981 HG22 THR    62     102.877 352.750 269.452  1.00  0.00           H
ATOM    982 HG23 THR    62     102.956 352.909 267.691  1.00  0.00           H
ATOM    983  OG1 THR    62     105.374 353.149 269.951  1.00  0.00           O
ATOM    984  HG1 THR    62     105.356 352.175 270.031  1.00  0.00           H
ATOM    985  C   THR    62     105.163 353.991 266.288  1.00  0.00           C
ATOM    986  O   THR    62     105.098 355.221 266.202  1.00  0.00           O
ATOM    987  N   PHE    63     104.723 353.180 265.317  1.00  0.00           N
ATOM    988  H   PHE    63     104.825 352.178 265.464  1.00  0.00           H
ATOM    989  CA  PHE    63     104.168 353.598 264.022  1.00  0.00           C
ATOM    990  HA  PHE    63     104.956 354.137 263.494  1.00  0.00           H
ATOM    991  CB  PHE    63     103.816 352.356 263.183  1.00  0.00           C
ATOM    992  HB2 PHE    63     104.716 351.754 263.064  1.00  0.00           H
ATOM    993  HB3 PHE    63     103.098 351.755 263.744  1.00  0.00           H
ATOM    994  CG  PHE    63     103.250 352.637 261.797  1.00  0.00           C
ATOM    995  CD1 PHE    63     103.885 353.549 260.929  1.00  0.00           C
ATOM    996  HD1 PHE    63     104.780 354.068 261.238  1.00  0.00           H
ATOM    997  CE1 PHE    63     103.355 353.802 259.651  1.00  0.00           C
ATOM    998  HE1 PHE    63     103.839 354.518 259.000  1.00  0.00           H
ATOM    999  CZ  PHE    63     102.199 353.128 259.223  1.00  0.00           C
ATOM   1000  HZ  PHE    63     101.790 353.318 258.240  1.00  0.00           H
ATOM   1001  CE2 PHE    63     101.570 352.204 260.076  1.00  0.00           C
ATOM   1002  HE2 PHE    63     100.680 351.687 259.745  1.00  0.00           H
ATOM   1003  CD2 PHE    63     102.089 351.967 261.362  1.00  0.00           C
ATOM   1004  HD2 PHE    63     101.592 351.263 262.016  1.00  0.00           H
ATOM   1005  C   PHE    63     102.972 354.556 264.160  1.00  0.00           C
ATOM   1006  O   PHE    63     101.828 354.149 264.386  1.00  0.00           O
ATOM   1007  N   SER    64     103.250 355.849 264.010  1.00  0.00           N
ATOM   1008  H   SER    64     104.193 356.076 263.708  1.00  0.00           H
ATOM   1009  CA  SER    64     102.278 356.943 264.032  1.00  0.00           C
ATOM   1010  HA  SER    64     101.434 356.678 264.673  1.00  0.00           H
ATOM   1011  CB  SER    64     102.927 358.195 264.626  1.00  0.00           C
ATOM   1012  HB2 SER    64     103.767 358.504 264.001  1.00  0.00           H
ATOM   1013  HB3 SER    64     102.194 359.002 264.664  1.00  0.00           H
ATOM   1014  OG  SER    64     103.391 357.904 265.940  1.00  0.00           O
ATOM   1015  HG  SER    64     103.917 357.087 265.891  1.00  0.00           H
ATOM   1016  C   SER    64     101.741 357.160 262.614  1.00  0.00           C
ATOM   1017  O   SER    64     102.131 358.086 261.893  1.00  0.00           O
ATOM   1018  N   ARG    65     100.875 356.232 262.191  1.00  0.00           N
ATOM   1019  H   ARG    65     100.645 355.533 262.887  1.00  0.00           H
ATOM   1020  CA  ARG    65     100.252 356.150 260.858  1.00  0.00           C
ATOM   1021  HA  ARG    65     101.031 355.952 260.120  1.00  0.00           H
ATOM   1022  CB  ARG    65      99.272 354.963 260.873  1.00  0.00           C
ATOM   1023  HB2 ARG    65      99.807 354.069 261.195  1.00  0.00           H
ATOM   1024  HB3 ARG    65      98.482 355.164 261.599  1.00  0.00           H
ATOM   1025  CG  ARG    65      98.630 354.688 259.507  1.00  0.00           C
ATOM   1026  HG2 ARG    65      98.042 355.555 259.210  1.00  0.00           H
ATOM   1027  HG3 ARG    65      99.402 354.512 258.756  1.00  0.00           H
ATOM   1028  CD  ARG    65      97.698 353.474 259.573  1.00  0.00           C
ATOM   1029  HD2 ARG    65      98.290 352.559 259.625  1.00  0.00           H
ATOM   1030  HD3 ARG    65      97.095 353.546 260.479  1.00  0.00           H
ATOM   1031  NE  ARG    65      96.830 353.436 258.388  1.00  0.00           N
ATOM   1032  HE  ARG    65      97.263 353.551 257.469  1.00  0.00           H
ATOM   1033  CZ  ARG    65      95.513 353.397 258.354  1.00  0.00           C
ATOM   1034  NH1 ARG    65      94.775 353.205 259.409  1.00  0.00           N
ATOM   1035 HH11 ARG    65      95.196 352.822 260.250  1.00  0.00           H
ATOM   1036 HH12 ARG    65      93.777 353.201 259.258  1.00  0.00           H
ATOM   1037  NH2 ARG    65      94.868 353.564 257.243  1.00  0.00           N
ATOM   1038 HH21 ARG    65      95.390 353.635 256.366  1.00  0.00           H
ATOM   1039 HH22 ARG    65      93.861 353.501 257.268  1.00  0.00           H
ATOM   1040  C   ARG    65      99.565 357.453 260.433  1.00  0.00           C
ATOM   1041  O   ARG    65      99.540 357.774 259.248  1.00  0.00           O
ATOM   1042  N   GLU    66      99.074 358.234 261.391  1.00  0.00           N
ATOM   1043  H   GLU    66      99.215 357.915 262.349  1.00  0.00           H
ATOM   1044  CA  GLU    66      98.442 359.541 261.204  1.00  0.00           C
ATOM   1045  HA  GLU    66      97.513 359.403 260.650  1.00  0.00           H
ATOM   1046  CB  GLU    66      98.100 360.178 262.568  1.00  0.00           C
ATOM   1047  HB2 GLU    66      99.016 360.482 263.078  1.00  0.00           H
ATOM   1048  HB3 GLU    66      97.532 361.087 262.363  1.00  0.00           H
ATOM   1049  CG  GLU    66      97.256 359.304 263.517  1.00  0.00           C
ATOM   1050  HG2 GLU    66      96.663 359.977 264.140  1.00  0.00           H
ATOM   1051  HG3 GLU    66      96.556 358.707 262.928  1.00  0.00           H
ATOM   1052  CD  GLU    66      98.073 358.387 264.451  1.00  0.00           C
ATOM   1053  OE1 GLU    66      99.235 358.047 264.134  1.00  0.00           O
ATOM   1054  OE2 GLU    66      97.531 357.990 265.508  1.00  0.00           O
ATOM   1055  C   GLU    66      99.322 360.505 260.393  1.00  0.00           C
ATOM   1056  O   GLU    66      98.819 361.200 259.512  1.00  0.00           O
ATOM   1057  N   ALA    67     100.637 360.520 260.646  1.00  0.00           N
ATOM   1058  H   ALA    67     100.990 359.869 261.338  1.00  0.00           H
ATOM   1059  CA  ALA    67     101.592 361.339 259.898  1.00  0.00           C
ATOM   1060  HA  ALA    67     101.256 362.377 259.928  1.00  0.00           H
ATOM   1061  CB  ALA    67     102.962 361.260 260.583  1.00  0.00           C
ATOM   1062  HB1 ALA    67     103.333 360.235 260.572  1.00  0.00           H
ATOM   1063  HB2 ALA    67     103.672 361.897 260.053  1.00  0.00           H
ATOM   1064  HB3 ALA    67     102.883 361.603 261.615  1.00  0.00           H
ATOM   1065  C   ALA    67     101.668 360.931 258.416  1.00  0.00           C
ATOM   1066  O   ALA    67     101.593 361.785 257.538  1.00  0.00           O
ATOM   1067  N   LEU    68     101.763 359.628 258.127  1.00  0.00           N
ATOM   1068  H   LEU    68     101.765 358.987 258.906  1.00  0.00           H
ATOM   1069  CA  LEU    68     101.763 359.086 256.763  1.00  0.00           C
ATOM   1070  HA  LEU    68     102.565 359.572 256.207  1.00  0.00           H
ATOM   1071  CB  LEU    68     102.063 357.576 256.846  1.00  0.00           C
ATOM   1072  HB2 LEU    68     103.023 357.439 257.348  1.00  0.00           H
ATOM   1073  HB3 LEU    68     101.296 357.104 257.460  1.00  0.00           H
ATOM   1074  CG  LEU    68     102.107 356.845 255.492  1.00  0.00           C
ATOM   1075  HG  LEU    68     101.166 356.991 254.961  1.00  0.00           H
ATOM   1076  CD1 LEU    68     103.258 357.318 254.603  1.00  0.00           C
ATOM   1077 HD11 LEU    68     103.283 356.728 253.690  1.00  0.00           H
ATOM   1078 HD12 LEU    68     103.113 358.365 254.335  1.00  0.00           H
ATOM   1079 HD13 LEU    68     104.206 357.207 255.131  1.00  0.00           H
ATOM   1080  CD2 LEU    68     102.280 355.347 255.740  1.00  0.00           C
ATOM   1081 HD21 LEU    68     102.292 354.814 254.791  1.00  0.00           H
ATOM   1082 HD22 LEU    68     103.212 355.161 256.273  1.00  0.00           H
ATOM   1083 HD23 LEU    68     101.440 354.979 256.331  1.00  0.00           H
ATOM   1084  C   LEU    68     100.446 359.387 256.023  1.00  0.00           C
ATOM   1085  O   LEU    68     100.468 359.780 254.857  1.00  0.00           O
ATOM   1086  N   MET    69      99.298 359.241 256.693  1.00  0.00           N
ATOM   1087  H   MET    69      99.361 358.890 257.644  1.00  0.00           H
ATOM   1088  CA  MET    69      97.981 359.606 256.149  1.00  0.00           C
ATOM   1089  HA  MET    69      97.830 359.067 255.214  1.00  0.00           H
ATOM   1090  CB  MET    69      96.869 359.189 257.127  1.00  0.00           C
ATOM   1091  HB2 MET    69      97.054 359.646 258.100  1.00  0.00           H
ATOM   1092  HB3 MET    69      95.912 359.555 256.753  1.00  0.00           H
ATOM   1093  CG  MET    69      96.774 357.665 257.299  1.00  0.00           C
ATOM   1094  HG2 MET    69      96.494 357.208 256.349  1.00  0.00           H
ATOM   1095  HG3 MET    69      97.756 357.279 257.568  1.00  0.00           H
ATOM   1096  SD  MET    69      95.603 357.135 258.582  1.00  0.00           S
ATOM   1097  CE  MET    69      94.057 357.186 257.636  1.00  0.00           C
ATOM   1098  HE1 MET    69      94.106 356.458 256.827  1.00  0.00           H
ATOM   1099  HE2 MET    69      93.221 356.941 258.292  1.00  0.00           H
ATOM   1100  HE3 MET    69      93.905 358.181 257.217  1.00  0.00           H
ATOM   1101  C   MET    69      97.897 361.108 255.817  1.00  0.00           C
ATOM   1102  O   MET    69      97.485 361.472 254.714  1.00  0.00           O
ATOM   1103  N   ALA    70      98.328 361.981 256.734  1.00  0.00           N
ATOM   1104  H   ALA    70      98.622 361.624 257.639  1.00  0.00           H
ATOM   1105  CA  ALA    70      98.410 363.428 256.518  1.00  0.00           C
ATOM   1106  HA  ALA    70      97.420 363.793 256.240  1.00  0.00           H
ATOM   1107  CB  ALA    70      98.811 364.094 257.838  1.00  0.00           C
ATOM   1108  HB1 ALA    70      99.810 363.771 258.133  1.00  0.00           H
ATOM   1109  HB2 ALA    70      98.804 365.178 257.718  1.00  0.00           H
ATOM   1110  HB3 ALA    70      98.104 363.817 258.620  1.00  0.00           H
ATOM   1111  C   ALA    70      99.380 363.811 255.382  1.00  0.00           C
ATOM   1112  O   ALA    70      99.089 364.716 254.601  1.00  0.00           O
ATOM   1113  N   TYR    71     100.506 363.103 255.250  1.00  0.00           N
ATOM   1114  H   TYR    71     100.719 362.425 255.976  1.00  0.00           H
ATOM   1115  CA  TYR    71     101.474 363.270 254.163  1.00  0.00           C
ATOM   1116  HA  TYR    71     101.810 364.307 254.168  1.00  0.00           H
ATOM   1117  CB  TYR    71     102.691 362.373 254.429  1.00  0.00           C
ATOM   1118  HB2 TYR    71     102.973 362.479 255.476  1.00  0.00           H
ATOM   1119  HB3 TYR    71     102.416 361.329 254.280  1.00  0.00           H
ATOM   1120  CG  TYR    71     103.929 362.677 253.610  1.00  0.00           C
ATOM   1121  CD1 TYR    71     104.845 363.648 254.063  1.00  0.00           C
ATOM   1122  HD1 TYR    71     104.624 364.232 254.948  1.00  0.00           H
ATOM   1123  CE1 TYR    71     106.083 363.815 253.411  1.00  0.00           C
ATOM   1124  HE1 TYR    71     106.816 364.514 253.784  1.00  0.00           H
ATOM   1125  CZ  TYR    71     106.405 363.005 252.303  1.00  0.00           C
ATOM   1126  OH  TYR    71     107.662 363.025 251.786  1.00  0.00           O
ATOM   1127  HH  TYR    71     107.949 362.094 251.782  1.00  0.00           H
ATOM   1128  CE2 TYR    71     105.460 362.079 251.812  1.00  0.00           C
ATOM   1129  HE2 TYR    71     105.716 361.469 250.961  1.00  0.00           H
ATOM   1130  CD2 TYR    71     104.222 361.915 252.463  1.00  0.00           C
ATOM   1131  HD2 TYR    71     103.520 361.170 252.112  1.00  0.00           H
ATOM   1132  C   TYR    71     100.842 362.996 252.791  1.00  0.00           C
ATOM   1133  O   TYR    71     101.000 363.810 251.884  1.00  0.00           O
ATOM   1134  N   TRP    72     100.070 361.909 252.638  1.00  0.00           N
ATOM   1135  H   TRP    72     100.008 361.259 253.414  1.00  0.00           H
ATOM   1136  CA  TRP    72      99.275 361.658 251.425  1.00  0.00           C
ATOM   1137  HA  TRP    72      99.942 361.675 250.563  1.00  0.00           H
ATOM   1138  CB  TRP    72      98.609 360.276 251.479  1.00  0.00           C
ATOM   1139  HB2 TRP    72      98.120 360.151 252.446  1.00  0.00           H
ATOM   1140  HB3 TRP    72      97.833 360.254 250.714  1.00  0.00           H
ATOM   1141  CG  TRP    72      99.506 359.105 251.211  1.00  0.00           C
ATOM   1142  CD1 TRP    72      99.883 358.179 252.120  1.00  0.00           C
ATOM   1143  HD1 TRP    72      99.584 358.184 253.161  1.00  0.00           H
ATOM   1144  NE1 TRP    72     100.719 357.255 251.523  1.00  0.00           N
ATOM   1145  HE1 TRP    72     101.140 356.486 252.021  1.00  0.00           H
ATOM   1146  CE2 TRP    72     100.925 357.544 250.190  1.00  0.00           C
ATOM   1147  CZ2 TRP    72     101.695 356.937 249.186  1.00  0.00           C
ATOM   1148  HZ2 TRP    72     102.290 356.064 249.402  1.00  0.00           H
ATOM   1149  CH2 TRP    72     101.697 357.495 247.896  1.00  0.00           C
ATOM   1150  HH2 TRP    72     102.300 357.058 247.111  1.00  0.00           H
ATOM   1151  CZ3 TRP    72     100.919 358.635 247.625  1.00  0.00           C
ATOM   1152  HZ3 TRP    72     100.930 359.064 246.631  1.00  0.00           H
ATOM   1153  CE3 TRP    72     100.151 359.237 248.641  1.00  0.00           C
ATOM   1154  HE3 TRP    72      99.576 360.126 248.424  1.00  0.00           H
ATOM   1155  CD2 TRP    72     100.141 358.714 249.953  1.00  0.00           C
ATOM   1156  C   TRP    72      98.213 362.735 251.163  1.00  0.00           C
ATOM   1157  O   TRP    72      98.040 363.140 250.011  1.00  0.00           O
ATOM   1158  N   GLU    73      97.507 363.218 252.194  1.00  0.00           N
ATOM   1159  H   GLU    73      97.666 362.802 253.107  1.00  0.00           H
ATOM   1160  CA  GLU    73      96.548 364.330 252.066  1.00  0.00           C
ATOM   1161  HA  GLU    73      95.807 364.047 251.316  1.00  0.00           H
ATOM   1162  CB  GLU    73      95.802 364.552 253.403  1.00  0.00           C
ATOM   1163  HB2 GLU    73      95.459 363.584 253.771  1.00  0.00           H
ATOM   1164  HB3 GLU    73      96.479 364.975 254.144  1.00  0.00           H
ATOM   1165  CG  GLU    73      94.579 365.475 253.259  1.00  0.00           C
ATOM   1166  HG2 GLU    73      94.915 366.470 252.957  1.00  0.00           H
ATOM   1167  HG3 GLU    73      93.932 365.082 252.472  1.00  0.00           H
ATOM   1168  CD  GLU    73      93.761 365.597 254.555  1.00  0.00           C
ATOM   1169  OE1 GLU    73      94.081 366.476 255.389  1.00  0.00           O
ATOM   1170  OE2 GLU    73      92.742 364.873 254.704  1.00  0.00           O
ATOM   1171  C   GLU    73      97.237 365.610 251.546  1.00  0.00           C
ATOM   1172  O   GLU    73      96.757 366.230 250.596  1.00  0.00           O
ATOM   1173  N   LYS    74      98.402 365.969 252.105  1.00  0.00           N
ATOM   1174  H   LYS    74      98.733 365.388 252.872  1.00  0.00           H
ATOM   1175  CA  LYS    74      99.231 367.103 251.661  1.00  0.00           C
ATOM   1176  HA  LYS    74      98.590 367.986 251.626  1.00  0.00           H
ATOM   1177  CB  LYS    74     100.352 367.349 252.693  1.00  0.00           C
ATOM   1178  HB2 LYS    74      99.923 367.289 253.694  1.00  0.00           H
ATOM   1179  HB3 LYS    74     101.118 366.575 252.613  1.00  0.00           H
ATOM   1180  CG  LYS    74     100.994 368.738 252.531  1.00  0.00           C
ATOM   1181  HG2 LYS    74     101.470 368.799 251.552  1.00  0.00           H
ATOM   1182  HG3 LYS    74     100.217 369.503 252.592  1.00  0.00           H
ATOM   1183  CD  LYS    74     102.042 369.012 253.621  1.00  0.00           C
ATOM   1184  HD2 LYS    74     101.579 368.929 254.607  1.00  0.00           H
ATOM   1185  HD3 LYS    74     102.833 368.266 253.538  1.00  0.00           H
ATOM   1186  CE  LYS    74     102.629 370.422 253.450  1.00  0.00           C
ATOM   1187  HE2 LYS    74     103.012 370.517 252.431  1.00  0.00           H
ATOM   1188  HE3 LYS    74     101.827 371.157 253.577  1.00  0.00           H
ATOM   1189  NZ  LYS    74     103.727 370.702 254.409  1.00  0.00           N
ATOM   1190  HZ1 LYS    74     104.472 370.012 254.308  1.00  0.00           H
ATOM   1191  HZ2 LYS    74     104.125 371.617 254.232  1.00  0.00           H
ATOM   1192  HZ3 LYS    74     103.403 370.669 255.374  1.00  0.00           H
ATOM   1193  C   LYS    74      99.772 366.924 250.236  1.00  0.00           C
ATOM   1194  O   LYS    74      99.677 367.849 249.435  1.00  0.00           O
ATOM   1195  N   GLU    75     100.335 365.757 249.908  1.00  0.00           N
ATOM   1196  H   GLU    75     100.445 365.075 250.650  1.00  0.00           H
ATOM   1197  CA  GLU    75     100.892 365.433 248.584  1.00  0.00           C
ATOM   1198  HA  GLU    75     101.648 366.170 248.327  1.00  0.00           H
ATOM   1199  CB  GLU    75     101.583 364.059 248.622  1.00  0.00           C
ATOM   1200  HB2 GLU    75     102.159 363.955 249.544  1.00  0.00           H
ATOM   1201  HB3 GLU    75     100.795 363.306 248.614  1.00  0.00           H
ATOM   1202  CG  GLU    75     102.536 363.801 247.439  1.00  0.00           C
ATOM   1203  HG2 GLU    75     102.436 362.754 247.149  1.00  0.00           H
ATOM   1204  HG3 GLU    75     102.224 364.382 246.570  1.00  0.00           H
ATOM   1205  CD  GLU    75     104.009 364.098 247.790  1.00  0.00           C
ATOM   1206  OE1 GLU    75     104.857 363.182 247.676  1.00  0.00           O
ATOM   1207  OE2 GLU    75     104.327 365.241 248.201  1.00  0.00           O
ATOM   1208  C   GLU    75      99.812 365.483 247.489  1.00  0.00           C
ATOM   1209  O   GLU    75     100.043 366.048 246.420  1.00  0.00           O
ATOM   1210  N   SER    76      98.598 364.997 247.777  1.00  0.00           N
ATOM   1211  H   SER    76      98.478 364.577 248.693  1.00  0.00           H
ATOM   1212  CA  SER    76      97.439 365.101 246.869  1.00  0.00           C
ATOM   1213  HA  SER    76      97.663 364.535 245.964  1.00  0.00           H
ATOM   1214  CB  SER    76      96.187 364.498 247.521  1.00  0.00           C
ATOM   1215  HB2 SER    76      95.925 365.056 248.421  1.00  0.00           H
ATOM   1216  HB3 SER    76      95.351 364.569 246.823  1.00  0.00           H
ATOM   1217  OG  SER    76      96.389 363.136 247.851  1.00  0.00           O
ATOM   1218  HG  SER    76      97.003 363.097 248.608  1.00  0.00           H
ATOM   1219  C   SER    76      97.135 366.554 246.455  1.00  0.00           C
ATOM   1220  O   SER    76      96.792 366.832 245.301  1.00  0.00           O
ATOM   1221  N   GLN    77      97.307 367.489 247.392  1.00  0.00           N
ATOM   1222  H   GLN    77      97.587 367.167 248.310  1.00  0.00           H
ATOM   1223  CA  GLN    77      97.113 368.929 247.219  1.00  0.00           C
ATOM   1224  HA  GLN    77      96.289 369.066 246.517  1.00  0.00           H
ATOM   1225  CB  GLN    77      96.713 369.532 248.586  1.00  0.00           C
ATOM   1226  HB2 GLN    77      96.407 368.747 249.281  1.00  0.00           H
ATOM   1227  HB3 GLN    77      97.577 370.027 249.035  1.00  0.00           H
ATOM   1228  CG  GLN    77      95.552 370.532 248.477  1.00  0.00           C
ATOM   1229  HG2 GLN    77      95.380 370.973 249.458  1.00  0.00           H
ATOM   1230  HG3 GLN    77      95.823 371.330 247.785  1.00  0.00           H
ATOM   1231  CD  GLN    77      94.251 369.869 248.029  1.00  0.00           C
ATOM   1232  OE1 GLN    77      93.636 369.093 248.749  1.00  0.00           O
ATOM   1233  NE2 GLN    77      93.789 370.131 246.826  1.00  0.00           N
ATOM   1234 HE21 GLN    77      92.916 369.699 246.552  1.00  0.00           H
ATOM   1235 HE22 GLN    77      94.293 370.772 246.216  1.00  0.00           H
ATOM   1236  C   GLN    77      98.330 369.653 246.588  1.00  0.00           C
ATOM   1237  O   GLN    77      98.329 370.883 246.497  1.00  0.00           O
ATOM   1238  N   LYS    78      99.368 368.922 246.142  1.00  0.00           N
ATOM   1239  H   LYS    78      99.354 367.927 246.354  1.00  0.00           H
ATOM   1240  CA  LYS    78     100.511 369.451 245.368  1.00  0.00           C
ATOM   1241  HA  LYS    78     100.523 370.533 245.433  1.00  0.00           H
ATOM   1242  CB  LYS    78     101.835 368.922 245.941  1.00  0.00           C
ATOM   1243  HB2 LYS    78     101.810 367.830 245.960  1.00  0.00           H
ATOM   1244  HB3 LYS    78     102.653 369.219 245.281  1.00  0.00           H
ATOM   1245  CG  LYS    78     102.155 369.458 247.343  1.00  0.00           C
ATOM   1246  HG2 LYS    78     102.315 370.537 247.293  1.00  0.00           H
ATOM   1247  HG3 LYS    78     101.321 369.258 248.015  1.00  0.00           H
ATOM   1248  CD  LYS    78     103.416 368.775 247.885  1.00  0.00           C
ATOM   1249  HD2 LYS    78     103.227 367.706 247.978  1.00  0.00           H
ATOM   1250  HD3 LYS    78     104.238 368.928 247.184  1.00  0.00           H
ATOM   1251  CE  LYS    78     103.799 369.346 249.251  1.00  0.00           C
ATOM   1252  HE2 LYS    78     104.100 370.388 249.109  1.00  0.00           H
ATOM   1253  HE3 LYS    78     102.928 369.314 249.910  1.00  0.00           H
ATOM   1254  NZ  LYS    78     104.908 368.581 249.864  1.00  0.00           N
ATOM   1255  HZ1 LYS    78     105.590 368.323 249.153  1.00  0.00           H
ATOM   1256  HZ2 LYS    78     105.346 369.092 250.619  1.00  0.00           H
ATOM   1257  HZ3 LYS    78     104.567 367.697 250.242  1.00  0.00           H
ATOM   1258  C   LYS    78     100.448 369.118 243.870  1.00  0.00           C
ATOM   1259  O   LYS    78     101.128 369.775 243.084  1.00  0.00           O
ATOM   1260  N   LEU    79      99.655 368.120 243.462  1.00  0.00           N
ATOM   1261  H   LEU    79      99.125 367.644 244.179  1.00  0.00           H
ATOM   1262  CA  LEU    79      99.507 367.694 242.064  1.00  0.00           C
ATOM   1263  HA  LEU    79     100.494 367.710 241.602  1.00  0.00           H
ATOM   1264  CB  LEU    79      99.011 366.236 242.048  1.00  0.00           C
ATOM   1265  HB2 LEU    79      99.736 365.651 242.623  1.00  0.00           H
ATOM   1266  HB3 LEU    79      98.057 366.156 242.573  1.00  0.00           H
ATOM   1267  CG  LEU    79      98.880 365.597 240.645  1.00  0.00           C
ATOM   1268  HG  LEU    79      99.685 365.954 240.004  1.00  0.00           H
ATOM   1269  CD1 LEU    79      98.997 364.075 240.764  1.00  0.00           C
ATOM   1270 HD11 LEU    79      98.204 363.692 241.405  1.00  0.00           H
ATOM   1271 HD12 LEU    79      98.921 363.621 239.775  1.00  0.00           H
ATOM   1272 HD13 LEU    79      99.966 363.813 241.187  1.00  0.00           H
ATOM   1273  CD2 LEU    79      97.530 365.861 239.968  1.00  0.00           C
ATOM   1274 HD21 LEU    79      97.410 366.914 239.733  1.00  0.00           H
ATOM   1275 HD22 LEU    79      97.471 365.312 239.028  1.00  0.00           H
ATOM   1276 HD23 LEU    79      96.721 365.554 240.626  1.00  0.00           H
ATOM   1277  C   LEU    79      98.597 368.640 241.266  1.00  0.00           C
ATOM   1278  O   LEU    79      97.422 368.814 241.595  1.00  0.00           O
ATOM   1279  N   LEU    80      99.135 369.186 240.171  1.00  0.00           N
ATOM   1280  H   LEU    80     100.111 368.970 239.995  1.00  0.00           H
ATOM   1281  CA  LEU    80      98.391 369.812 239.061  1.00  0.00           C
ATOM   1282  HA  LEU    80      97.357 369.999 239.377  1.00  0.00           H
ATOM   1283  CB  LEU    80      99.052 371.159 238.672  1.00  0.00           C
ATOM   1284  HB2 LEU    80     100.088 370.972 238.389  1.00  0.00           H
ATOM   1285  HB3 LEU    80      98.543 371.510 237.778  1.00  0.00           H
ATOM   1286  CG  LEU    80      99.016 372.329 239.684  1.00  0.00           C
ATOM   1287  HG  LEU    80      99.329 373.213 239.142  1.00  0.00           H
ATOM   1288  CD1 LEU    80      97.616 372.596 240.234  1.00  0.00           C
ATOM   1289 HD11 LEU    80      97.286 371.758 240.855  1.00  0.00           H
ATOM   1290 HD12 LEU    80      97.629 373.495 240.846  1.00  0.00           H
ATOM   1291 HD13 LEU    80      96.912 372.726 239.411  1.00  0.00           H
ATOM   1292  CD2 LEU    80      99.981 372.167 240.858  1.00  0.00           C
ATOM   1293 HD21 LEU    80     100.966 371.870 240.498  1.00  0.00           H
ATOM   1294 HD22 LEU    80     100.066 373.111 241.394  1.00  0.00           H
ATOM   1295 HD23 LEU    80      99.617 371.407 241.552  1.00  0.00           H
ATOM   1296  C   LEU    80      98.329 368.868 237.851  1.00  0.00           C
ATOM   1297  O   LEU    80      99.197 368.019 237.670  1.00  0.00           O
ATOM   1298  N   GLU    81      97.305 369.025 237.027  1.00  0.00           N
ATOM   1299  H   GLU    81      96.637 369.759 237.235  1.00  0.00           H
ATOM   1300  CA  GLU    81      96.952 368.097 235.927  1.00  0.00           C
ATOM   1301  HA  GLU    81      96.996 367.058 236.303  1.00  0.00           H
ATOM   1302  CB  GLU    81      95.496 368.394 235.479  1.00  0.00           C
ATOM   1303  HB2 GLU    81      95.425 369.435 235.184  1.00  0.00           H
ATOM   1304  HB3 GLU    81      95.284 367.785 234.606  1.00  0.00           H
ATOM   1305  CG  GLU    81      94.412 368.079 236.524  1.00  0.00           C
ATOM   1306  HG2 GLU    81      93.443 368.223 236.060  1.00  0.00           H
ATOM   1307  HG3 GLU    81      94.492 367.029 236.795  1.00  0.00           H
ATOM   1308  CD  GLU    81      94.492 368.943 237.799  1.00  0.00           C
ATOM   1309  OE1 GLU    81      94.698 370.180 237.699  1.00  0.00           O
ATOM   1310  OE2 GLU    81      94.368 368.375 238.907  1.00  0.00           O
ATOM   1311  C   GLU    81      97.875 368.162 234.707  1.00  0.00           C
ATOM   1312  O   GLU    81      98.437 369.209 234.373  1.00  0.00           O
ATOM   1313  N   LYS    82      97.937 367.073 233.934  1.00  0.00           N
ATOM   1314  H   LYS    82      97.379 366.268 234.226  1.00  0.00           H
ATOM   1315  CA  LYS    82      98.496 367.056 232.569  1.00  0.00           C
ATOM   1316  HA  LYS    82      99.469 367.591 232.560  1.00  0.00           H
ATOM   1317  CB  LYS    82      98.712 365.578 232.106  1.00  0.00           C
ATOM   1318  HB2 LYS    82      97.764 365.062 232.054  1.00  0.00           H
ATOM   1319  HB3 LYS    82      99.109 365.608 231.093  1.00  0.00           H
ATOM   1320  CG  LYS    82      99.653 364.759 233.002  1.00  0.00           C
ATOM   1321  HG2 LYS    82     100.648 365.200 233.000  1.00  0.00           H
ATOM   1322  HG3 LYS    82      99.271 364.787 234.023  1.00  0.00           H
ATOM   1323  CD  LYS    82      99.783 363.294 232.536  1.00  0.00           C
ATOM   1324  HD2 LYS    82     100.147 362.716 233.382  1.00  0.00           H
ATOM   1325  HD3 LYS    82      98.801 362.916 232.229  1.00  0.00           H
ATOM   1326  CE  LYS    82     100.782 363.120 231.382  1.00  0.00           C
ATOM   1327  HE2 LYS    82     100.397 363.636 230.496  1.00  0.00           H
ATOM   1328  HE3 LYS    82     101.726 363.581 231.671  1.00  0.00           H
ATOM   1329  NZ  LYS    82     101.063 361.693 231.081  1.00  0.00           N
ATOM   1330  HZ1 LYS    82     100.367 361.251 230.473  1.00  0.00           H
ATOM   1331  HZ2 LYS    82     101.904 361.588 230.524  1.00  0.00           H
ATOM   1332  HZ3 LYS    82     101.207 361.126 231.909  1.00  0.00           H
ATOM   1333  C   LYS    82      97.625 367.805 231.593  1.00  0.00           C
ATOM   1334  O   LYS    82      97.055 367.212 230.692  1.00  0.00           O
ATOM   1335  N   GLU    83      97.506 369.141 231.672  1.00  0.00           N
ATOM   1336  H   GLU    83      97.949 369.485 232.529  1.00  0.00           H
ATOM   1337  CA  GLU    83      96.548 369.962 230.875  1.00  0.00           C
ATOM   1338  HA  GLU    83      95.540 369.693 231.214  1.00  0.00           H
ATOM   1339  CB  GLU    83      96.729 371.458 231.246  1.00  0.00           C
ATOM   1340  HB2 GLU    83      97.790 371.685 231.280  1.00  0.00           H
ATOM   1341  HB3 GLU    83      96.302 372.075 230.454  1.00  0.00           H
ATOM   1342  CG  GLU    83      96.126 371.827 232.622  1.00  0.00           C
ATOM   1343  HG2 GLU    83      96.635 371.288 233.428  1.00  0.00           H
ATOM   1344  HG3 GLU    83      96.346 372.878 232.788  1.00  0.00           H
ATOM   1345  CD  GLU    83      94.608 371.581 232.670  1.00  0.00           C
ATOM   1346  OE1 GLU    83      94.039 371.229 233.735  1.00  0.00           O
ATOM   1347  OE2 GLU    83      93.971 371.635 231.597  1.00  0.00           O
ATOM   1348  C   GLU    83      96.546 369.758 229.357  1.00  0.00           C
ATOM   1349  O   GLU    83      95.547 369.968 228.653  1.00  0.00           O
ATOM   1350  N   ARG    84      97.645 369.235 228.785  1.00  0.00           N
ATOM   1351  H   ARG    84      98.398 369.095 229.433  1.00  0.00           H
ATOM   1352  CA  ARG    84      97.731 368.611 227.454  1.00  0.00           C
ATOM   1353  HA  ARG    84      97.130 369.344 226.822  1.00  0.00           H
ATOM   1354  CB  ARG    84      99.192 368.707 226.916  1.00  0.00           C
ATOM   1355  HB2 ARG    84      99.227 368.278 225.937  1.00  0.00           H
ATOM   1356  HB3 ARG    84      99.434 369.763 226.795  1.00  0.00           H
ATOM   1357  CG  ARG    84     100.270 368.046 227.784  1.00  0.00           C
ATOM   1358  HG2 ARG    84     100.201 368.334 228.846  1.00  0.00           H
ATOM   1359  HG3 ARG    84     100.164 366.959 227.732  1.00  0.00           H
ATOM   1360  CD  ARG    84     101.662 368.459 227.297  1.00  0.00           C
ATOM   1361  HD2 ARG    84     101.771 369.539 227.419  1.00  0.00           H
ATOM   1362  HD3 ARG    84     102.425 367.992 227.925  1.00  0.00           H
ATOM   1363  NE  ARG    84     101.884 368.105 225.877  1.00  0.00           N
ATOM   1364  HE  ARG    84     101.495 368.744 225.186  1.00  0.00           H
ATOM   1365  CZ  ARG    84     102.522 367.057 225.382  1.00  0.00           C
ATOM   1366  NH1 ARG    84     102.976 366.110 226.149  1.00  0.00           N
ATOM   1367 HH11 ARG    84     102.897 366.237 227.135  1.00  0.00           H
ATOM   1368 HH12 ARG    84     103.240 365.209 225.764  1.00  0.00           H
ATOM   1369  NH2 ARG    84     102.692 366.922 224.102  1.00  0.00           N
ATOM   1370 HH21 ARG    84     102.410 367.677 223.490  1.00  0.00           H
ATOM   1371 HH22 ARG    84     103.341 366.235 223.756  1.00  0.00           H
ATOM   1372  C   ARG    84      97.065 367.216 227.377  1.00  0.00           C
ATOM   1373  O   ARG    84      97.602 366.226 226.878  1.00  0.00           O
ATOM   1374  N   LEU    85      95.908 367.095 227.989  1.00  0.00           N
ATOM   1375  H   LEU    85      95.530 367.954 228.379  1.00  0.00           H
ATOM   1376  CA  LEU    85      95.172 365.854 228.200  1.00  0.00           C
ATOM   1377  HA  LEU    85      95.767 364.874 228.203  1.00  0.00           H
ATOM   1378  CB  LEU    85      94.403 366.063 229.553  1.00  0.00           C
ATOM   1379  HB2 LEU    85      94.269 366.964 230.213  1.00  0.00           H
ATOM   1380  HB3 LEU    85      93.538 365.936 228.960  1.00  0.00           H
ATOM   1381  CG  LEU    85      94.667 365.018 230.593  1.00  0.00           C
ATOM   1382  HG  LEU    85      95.750 365.115 230.654  1.00  0.00           H
ATOM   1383  CD1 LEU    85      94.005 365.476 231.896  1.00  0.00           C
ATOM   1384 HD11 LEU    85      94.306 364.795 232.692  1.00  0.00           H
ATOM   1385 HD12 LEU    85      94.366 366.483 232.140  1.00  0.00           H
ATOM   1386 HD13 LEU    85      92.911 365.493 231.807  1.00  0.00           H
ATOM   1387  CD2 LEU    85      94.173 363.605 230.278  1.00  0.00           C
ATOM   1388 HD21 LEU    85      94.318 362.999 231.166  1.00  0.00           H
ATOM   1389 HD22 LEU    85      93.082 363.513 230.215  1.00  0.00           H
ATOM   1390 HD23 LEU    85      94.728 363.225 229.409  1.00  0.00           H
ATOM   1391  C   LEU    85      94.229 365.381 227.033  1.00  0.00           C
ATOM   1392  O   LEU    85      94.108 365.941 225.969  1.00  0.00           O
ATOM   1393  N   GLY    86      93.547 364.311 227.220  1.00  0.00           N
ATOM   1394  H   GLY    86      93.663 363.879 228.139  1.00  0.00           H
ATOM   1395  CA  GLY    86      92.567 363.799 226.190  1.00  0.00           C
ATOM   1396  HA2 GLY    86      92.824 363.774 225.079  1.00  0.00           H
ATOM   1397  HA3 GLY    86      91.711 364.513 226.155  1.00  0.00           H
ATOM   1398  C   GLY    86      92.267 362.388 226.606  1.00  0.00           C
ATOM   1399  O   GLY    86      93.055 362.081 227.509  1.00  0.00           O
ATOM   1400  N   GLU    87      91.185 361.662 226.040  1.00  0.00           N
ATOM   1401  H   GLU    87      90.669 360.778 226.247  1.00  0.00           H
ATOM   1402  CA  GLU    87      90.039 362.260 225.137  1.00  0.00           C
ATOM   1403  HA  GLU    87      90.298 363.135 224.594  1.00  0.00           H
ATOM   1404  CB  GLU    87      89.589 361.694 223.715  1.00  0.00           C
ATOM   1405  HB2 GLU    87      89.318 360.957 224.414  1.00  0.00           H
ATOM   1406  HB3 GLU    87      88.679 362.284 223.247  1.00  0.00           H
ATOM   1407  CG  GLU    87      91.829 360.624 221.178  1.00  0.00           C
ATOM   1408  HG2 GLU    87      92.409 359.696 221.525  1.00  0.00           H
ATOM   1409  HG3 GLU    87      92.453 361.412 220.794  1.00  0.00           H
ATOM   1410  CD  GLU    87      91.231 360.262 219.689  1.00  0.00           C
ATOM   1411  OE1 GLU    87      91.347 359.111 219.424  1.00  0.00           O
ATOM   1412  OE2 GLU    87      90.921 361.296 219.095  1.00  0.00           O
ATOM   1413  C   GLU    87      88.940 362.883 225.960  1.00  0.00           C
ATOM   1414  O   GLU    87      88.946 364.102 225.890  1.00  0.00           O
ATOM   1415  N   CYS    88      88.110 362.218 226.775  1.00  0.00           N
ATOM   1416  H   CYS    88      87.520 362.762 227.394  1.00  0.00           H
ATOM   1417  CA  CYS    88      87.768 360.786 226.569  1.00  0.00           C
ATOM   1418  HA  CYS    88      88.602 360.123 226.220  1.00  0.00           H
ATOM   1419  CB  CYS    88      87.717 360.098 227.923  1.00  0.00           C
ATOM   1420  HB2 CYS    88      86.997 360.713 228.403  1.00  0.00           H
ATOM   1421  HB3 CYS    88      87.545 359.033 227.841  1.00  0.00           H
ATOM   1422  SG  CYS    88      89.382 359.998 228.701  1.00  0.00           S
ATOM   1423  HG  CYS    88      88.948 359.720 229.943  1.00  0.00           H
ATOM   1424  C   CYS    88      86.499 360.755 225.629  1.00  0.00           C
ATOM   1425  O   CYS    88      86.490 361.389 224.579  1.00  0.00           O
ATOM   1426  N   GLY    89      85.413 360.156 226.081  1.00  0.00           N
ATOM   1427  H   GLY    89      85.484 359.672 226.940  1.00  0.00           H
ATOM   1428  CA  GLY    89      84.177 360.052 225.319  1.00  0.00           C
ATOM   1429  HA2 GLY    89      84.512 359.590 224.384  1.00  0.00           H
ATOM   1430  HA3 GLY    89      83.512 359.326 225.801  1.00  0.00           H
ATOM   1431  C   GLY    89      83.468 361.427 225.141  1.00  0.00           C
ATOM   1432  O   GLY    89      82.552 361.599 224.331  1.00  0.00           O
ATOM   1433  N   LYS    90      83.922 362.491 225.820  1.00  0.00           N
ATOM   1434  H   LYS    90      84.752 362.365 226.390  1.00  0.00           H
ATOM   1435  CA  LYS    90      83.349 363.843 225.670  1.00  0.00           C
ATOM   1436  HA  LYS    90      82.286 363.738 225.858  1.00  0.00           H
ATOM   1437  CB  LYS    90      83.943 364.754 226.756  1.00  0.00           C
ATOM   1438  HB2 LYS    90      83.346 365.665 226.857  1.00  0.00           H
ATOM   1439  HB3 LYS    90      83.873 364.146 227.661  1.00  0.00           H
ATOM   1440  CG  LYS    90      85.379 365.283 226.552  1.00  0.00           C
ATOM   1441  HG2 LYS    90      85.977 364.510 226.073  1.00  0.00           H
ATOM   1442  HG3 LYS    90      85.382 366.152 225.895  1.00  0.00           H
ATOM   1443  CD  LYS    90      86.008 365.687 227.905  1.00  0.00           C
ATOM   1444  HD2 LYS    90      85.256 365.987 228.643  1.00  0.00           H
ATOM   1445  HD3 LYS    90      86.481 364.792 228.295  1.00  0.00           H
ATOM   1446  CE  LYS    90      87.008 366.856 227.881  1.00  0.00           C
ATOM   1447  HE2 LYS    90      86.459 367.771 227.614  1.00  0.00           H
ATOM   1448  HE3 LYS    90      87.424 366.915 228.893  1.00  0.00           H
ATOM   1449  NZ  LYS    90      88.138 366.661 226.954  1.00  0.00           N
ATOM   1450  HZ1 LYS    90      87.858 366.855 225.995  1.00  0.00           H
ATOM   1451  HZ2 LYS    90      88.917 367.306 227.099  1.00  0.00           H
ATOM   1452  HZ3 LYS    90      88.504 365.724 227.107  1.00  0.00           H
ATOM   1453  C   LYS    90      83.368 364.503 224.290  1.00  0.00           C
ATOM   1454  O   LYS    90      82.957 365.659 224.187  1.00  0.00           O
ATOM   1455  N   VAL    91      83.765 363.828 223.198  1.00  0.00           N
ATOM   1456  H   VAL    91      84.120 362.899 223.429  1.00  0.00           H
ATOM   1457  CA  VAL    91      83.455 364.192 221.779  1.00  0.00           C
ATOM   1458  HA  VAL    91      83.472 365.274 221.691  1.00  0.00           H
ATOM   1459  CB  VAL    91      84.590 363.678 220.854  1.00  0.00           C
ATOM   1460  HB  VAL    91      84.346 363.951 219.814  1.00  0.00           H
ATOM   1461  CG1 VAL    91      85.932 364.364 221.187  1.00  0.00           C
ATOM   1462 HG11 VAL    91      86.685 364.067 220.457  1.00  0.00           H
ATOM   1463 HG12 VAL    91      85.803 365.444 221.155  1.00  0.00           H
ATOM   1464 HG13 VAL    91      86.293 364.070 222.167  1.00  0.00           H
ATOM   1465  CG2 VAL    91      84.793 362.148 220.918  1.00  0.00           C
ATOM   1466 HG21 VAL    91      83.864 361.644 220.659  1.00  0.00           H
ATOM   1467 HG22 VAL    91      85.578 361.859 220.218  1.00  0.00           H
ATOM   1468 HG23 VAL    91      85.127 361.820 221.897  1.00  0.00           H
ATOM   1469  C   VAL    91      82.085 363.690 221.260  1.00  0.00           C
ATOM   1470  O   VAL    91      81.568 364.127 220.220  1.00  0.00           O
ATOM   1471  N   ALA    92      81.438 362.764 221.986  1.00  0.00           N
ATOM   1472  H   ALA    92      81.941 362.342 222.766  1.00  0.00           H
ATOM   1473  CA  ALA    92      80.191 362.125 221.594  1.00  0.00           C
ATOM   1474  HA  ALA    92      79.733 362.808 220.881  1.00  0.00           H
ATOM   1475  CB  ALA    92      80.495 360.801 220.872  1.00  0.00           C
ATOM   1476  HB1 ALA    92      79.569 360.327 220.571  1.00  0.00           H
ATOM   1477  HB2 ALA    92      81.098 361.003 219.980  1.00  0.00           H
ATOM   1478  HB3 ALA    92      81.000 360.074 221.520  1.00  0.00           H
ATOM   1479  C   ALA    92      79.251 361.902 222.792  1.00  0.00           C
ATOM   1480  O   ALA    92      78.103 362.324 222.745  1.00  0.00           O
ATOM   1481  N   GLU    93      79.723 361.323 223.906  1.00  0.00           N
ATOM   1482  H   GLU    93      80.694 361.012 223.928  1.00  0.00           H
ATOM   1483  CA  GLU    93      78.933 361.180 225.154  1.00  0.00           C
ATOM   1484  HA  GLU    93      78.080 360.529 224.964  1.00  0.00           H
ATOM   1485  CB  GLU    93      79.796 360.554 226.268  1.00  0.00           C
ATOM   1486  HB2 GLU    93      80.640 361.217 226.477  1.00  0.00           H
ATOM   1487  HB3 GLU    93      79.197 360.492 227.177  1.00  0.00           H
ATOM   1488  CG  GLU    93      80.339 359.150 225.943  1.00  0.00           C
ATOM   1489  HG2 GLU    93      79.498 358.501 225.699  1.00  0.00           H
ATOM   1490  HG3 GLU    93      80.988 359.199 225.066  1.00  0.00           H
ATOM   1491  CD  GLU    93      81.116 358.566 227.140  1.00  0.00           C
ATOM   1492  OE1 GLU    93      81.985 359.259 227.719  1.00  0.00           O
ATOM   1493  OE2 GLU    93      80.827 357.432 227.589  1.00  0.00           O
ATOM   1494  C   GLU    93      78.376 362.536 225.648  1.00  0.00           C
ATOM   1495  O   GLU    93      77.232 362.644 226.074  1.00  0.00           O
ATOM   1496  N   ASP    94      79.176 363.595 225.515  1.00  0.00           N
ATOM   1497  H   ASP    94      80.095 363.385 225.162  1.00  0.00           H
ATOM   1498  CA  ASP    94      78.815 364.990 225.827  1.00  0.00           C
ATOM   1499  HA  ASP    94      78.561 365.065 226.887  1.00  0.00           H
ATOM   1500  CB  ASP    94      80.059 365.846 225.552  1.00  0.00           C
ATOM   1501  HB2 ASP    94      80.915 365.399 226.059  1.00  0.00           H
ATOM   1502  HB3 ASP    94      80.268 365.829 224.483  1.00  0.00           H
ATOM   1503  CG  ASP    94      79.939 367.297 226.016  1.00  0.00           C
ATOM   1504  OD1 ASP    94      80.248 367.565 227.199  1.00  0.00           O
ATOM   1505  OD2 ASP    94      79.654 368.192 225.186  1.00  0.00           O
ATOM   1506  C   ASP    94      77.608 365.488 225.003  1.00  0.00           C
ATOM   1507  O   ASP    94      76.843 366.328 225.474  1.00  0.00           O
ATOM   1508  N   LYS    95      77.412 364.957 223.785  1.00  0.00           N
ATOM   1509  H   LYS    95      78.013 364.192 223.504  1.00  0.00           H
ATOM   1510  CA  LYS    95      76.283 365.293 222.906  1.00  0.00           C
ATOM   1511  HA  LYS    95      76.102 366.364 222.988  1.00  0.00           H
ATOM   1512  CB  LYS    95      76.597 364.981 221.432  1.00  0.00           C
ATOM   1513  HB2 LYS    95      76.713 363.905 221.299  1.00  0.00           H
ATOM   1514  HB3 LYS    95      75.739 365.289 220.837  1.00  0.00           H
ATOM   1515  CG  LYS    95      77.839 365.707 220.887  1.00  0.00           C
ATOM   1516  HG2 LYS    95      77.827 366.754 221.195  1.00  0.00           H
ATOM   1517  HG3 LYS    95      78.729 365.224 221.291  1.00  0.00           H
ATOM   1518  CD  LYS    95      77.865 365.647 219.349  1.00  0.00           C
ATOM   1519  HD2 LYS    95      77.632 364.629 219.036  1.00  0.00           H
ATOM   1520  HD3 LYS    95      77.093 366.307 218.944  1.00  0.00           H
ATOM   1521  CE  LYS    95      79.231 366.003 218.746  1.00  0.00           C
ATOM   1522  HE2 LYS    95      79.972 365.287 219.109  1.00  0.00           H
ATOM   1523  HE3 LYS    95      79.181 365.875 217.661  1.00  0.00           H
ATOM   1524  NZ  LYS    95      79.679 367.376 219.074  1.00  0.00           N
ATOM   1525  HZ1 LYS    95      79.718 367.524 220.070  1.00  0.00           H
ATOM   1526  HZ2 LYS    95      80.622 367.513 218.709  1.00  0.00           H
ATOM   1527  HZ3 LYS    95      79.076 368.089 218.665  1.00  0.00           H
ATOM   1528  C   LYS    95      74.988 364.593 223.325  1.00  0.00           C
ATOM   1529  O   LYS    95      73.933 365.213 223.218  1.00  0.00           O
ATOM   1530  N   GLU    96      75.058 363.352 223.824  1.00  0.00           N
ATOM   1531  H   GLU    96      75.975 362.931 223.893  1.00  0.00           H
ATOM   1532  CA  GLU    96      73.913 362.693 224.476  1.00  0.00           C
ATOM   1533  HA  GLU    96      73.033 362.827 223.846  1.00  0.00           H
ATOM   1534  CB  GLU    96      74.132 361.175 224.674  1.00  0.00           C
ATOM   1535  HB2 GLU    96      75.124 360.986 225.087  1.00  0.00           H
ATOM   1536  HB3 GLU    96      73.390 360.830 225.396  1.00  0.00           H
ATOM   1537  CG  GLU    96      73.947 360.376 223.368  1.00  0.00           C
ATOM   1538  HG2 GLU    96      73.038 360.729 222.875  1.00  0.00           H
ATOM   1539  HG3 GLU    96      74.786 360.600 222.704  1.00  0.00           H
ATOM   1540  CD  GLU    96      73.819 358.845 223.546  1.00  0.00           C
ATOM   1541  OE1 GLU    96      73.596 358.353 224.682  1.00  0.00           O
ATOM   1542  OE2 GLU    96      73.883 358.137 222.512  1.00  0.00           O
ATOM   1543  C   GLU    96      73.564 363.366 225.813  1.00  0.00           C
ATOM   1544  O   GLU    96      72.406 363.717 226.024  1.00  0.00           O
ATOM   1545  N   GLU    97      74.537 363.613 226.699  1.00  0.00           N
ATOM   1546  H   GLU    97      75.472 363.272 226.484  1.00  0.00           H
ATOM   1547  CA  GLU    97      74.298 364.302 227.981  1.00  0.00           C
ATOM   1548  HA  GLU    97      73.527 363.749 228.519  1.00  0.00           H
ATOM   1549  CB  GLU    97      75.574 364.265 228.845  1.00  0.00           C
ATOM   1550  HB2 GLU    97      75.905 363.227 228.913  1.00  0.00           H
ATOM   1551  HB3 GLU    97      76.365 364.848 228.371  1.00  0.00           H
ATOM   1552  CG  GLU    97      75.330 364.797 230.266  1.00  0.00           C
ATOM   1553  HG2 GLU    97      75.300 365.889 230.246  1.00  0.00           H
ATOM   1554  HG3 GLU    97      74.348 364.460 230.602  1.00  0.00           H
ATOM   1555  CD  GLU    97      76.397 364.305 231.260  1.00  0.00           C
ATOM   1556  OE1 GLU    97      77.437 364.978 231.459  1.00  0.00           O
ATOM   1557  OE2 GLU    97      76.193 363.237 231.889  1.00  0.00           O
ATOM   1558  C   GLU    97      73.749 365.732 227.792  1.00  0.00           C
ATOM   1559  O   GLU    97      72.868 366.161 228.537  1.00  0.00           O
ATOM   1560  N   SER    98      74.184 366.438 226.739  1.00  0.00           N
ATOM   1561  H   SER    98      74.930 366.031 226.188  1.00  0.00           H
ATOM   1562  CA  SER    98      73.609 367.727 226.314  1.00  0.00           C
ATOM   1563  HA  SER    98      73.668 368.423 227.151  1.00  0.00           H
ATOM   1564  CB  SER    98      74.394 368.320 225.139  1.00  0.00           C
ATOM   1565  HB2 SER    98      74.445 367.595 224.325  1.00  0.00           H
ATOM   1566  HB3 SER    98      73.875 369.207 224.775  1.00  0.00           H
ATOM   1567  OG  SER    98      75.700 368.703 225.528  1.00  0.00           O
ATOM   1568  HG  SER    98      76.216 367.872 225.622  1.00  0.00           H
ATOM   1569  C   SER    98      72.134 367.664 225.893  1.00  0.00           C
ATOM   1570  O   SER    98      71.501 368.717 225.811  1.00  0.00           O
ATOM   1571  N   GLU    99      71.584 366.477 225.624  1.00  0.00           N
ATOM   1572  H   GLU    99      72.168 365.654 225.726  1.00  0.00           H
ATOM   1573  CA  GLU    99      70.173 366.257 225.291  1.00  0.00           C
ATOM   1574  HA  GLU    99      69.724 367.216 225.040  1.00  0.00           H
ATOM   1575  CB  GLU    99      70.058 365.355 224.041  1.00  0.00           C
ATOM   1576  HB2 GLU    99      70.741 365.722 223.273  1.00  0.00           H
ATOM   1577  HB3 GLU    99      70.348 364.334 224.292  1.00  0.00           H
ATOM   1578  CG  GLU    99      68.637 365.357 223.457  1.00  0.00           C
ATOM   1579  HG2 GLU    99      67.927 365.059 224.231  1.00  0.00           H
ATOM   1580  HG3 GLU    99      68.391 366.374 223.146  1.00  0.00           H
ATOM   1581  CD  GLU    99      68.497 364.414 222.253  1.00  0.00           C
ATOM   1582  OE1 GLU    99      68.024 363.265 222.435  1.00  0.00           O
ATOM   1583  OE2 GLU    99      68.838 364.810 221.112  1.00  0.00           O
ATOM   1584  C   GLU    99      69.405 365.691 226.500  1.00  0.00           C
ATOM   1585  O   GLU    99      68.445 366.310 226.972  1.00  0.00           O
ATOM   1586  N   GLU   100      69.827 364.531 227.023  1.00  0.00           N
ATOM   1587  H   GLU   100      70.664 364.110 226.627  1.00  0.00           H
ATOM   1588  CA  GLU   100      69.076 363.769 228.030  1.00  0.00           C
ATOM   1589  HA  GLU   100      68.051 363.716 227.666  1.00  0.00           H
ATOM   1590  CB  GLU   100      69.559 362.303 228.122  1.00  0.00           C
ATOM   1591  HB2 GLU   100      68.800 361.739 228.664  1.00  0.00           H
ATOM   1592  HB3 GLU   100      69.603 361.891 227.112  1.00  0.00           H
ATOM   1593  CG  GLU   100      70.906 362.059 228.826  1.00  0.00           C
ATOM   1594  HG2 GLU   100      71.702 362.503 228.233  1.00  0.00           H
ATOM   1595  HG3 GLU   100      70.901 362.561 229.796  1.00  0.00           H
ATOM   1596  CD  GLU   100      71.177 360.554 229.024  1.00  0.00           C
ATOM   1597  OE1 GLU   100      71.326 360.094 230.186  1.00  0.00           O
ATOM   1598  OE2 GLU   100      71.190 359.778 228.040  1.00  0.00           O
ATOM   1599  C   GLU   100      68.967 364.440 229.411  1.00  0.00           C
ATOM   1600  O   GLU   100      68.115 364.031 230.200  1.00  0.00           O
ATOM   1601  N   GLU   101      69.750 365.487 229.709  1.00  0.00           N
ATOM   1602  H   GLU   101      70.477 365.731 229.045  1.00  0.00           H
ATOM   1603  CA  GLU   101      69.564 366.310 230.917  1.00  0.00           C
ATOM   1604  HA  GLU   101      69.636 365.663 231.792  1.00  0.00           H
ATOM   1605  CB  GLU   101      70.666 367.388 231.013  1.00  0.00           C
ATOM   1606  HB2 GLU   101      71.647 366.923 230.912  1.00  0.00           H
ATOM   1607  HB3 GLU   101      70.532 368.092 230.190  1.00  0.00           H
ATOM   1608  CG  GLU   101      70.622 368.128 232.368  1.00  0.00           C
ATOM   1609  HG2 GLU   101      69.592 368.267 232.691  1.00  0.00           H
ATOM   1610  HG3 GLU   101      71.103 367.496 233.120  1.00  0.00           H
ATOM   1611  CD  GLU   101      71.260 369.524 232.373  1.00  0.00           C
ATOM   1612  OE1 GLU   101      71.787 369.920 233.440  1.00  0.00           O
ATOM   1613  OE2 GLU   101      71.121 370.303 231.400  1.00  0.00           O
ATOM   1614  C   GLU   101      68.183 366.995 230.948  1.00  0.00           C
ATOM   1615  O   GLU   101      67.511 367.002 231.984  1.00  0.00           O
ATOM   1616  N   LEU   102      67.793 367.632 229.834  1.00  0.00           N
ATOM   1617  H   LEU   102      68.388 367.486 229.028  1.00  0.00           H
ATOM   1618  CA  LEU   102      66.745 368.662 229.814  1.00  0.00           C
ATOM   1619  HA  LEU   102      66.039 368.446 230.617  1.00  0.00           H
ATOM   1620  CB  LEU   102      67.423 370.021 230.102  1.00  0.00           C
ATOM   1621  HB2 LEU   102      68.002 369.938 231.023  1.00  0.00           H
ATOM   1622  HB3 LEU   102      68.126 370.233 229.295  1.00  0.00           H
ATOM   1623  CG  LEU   102      66.462 371.219 230.240  1.00  0.00           C
ATOM   1624  HG  LEU   102      65.857 371.315 229.339  1.00  0.00           H
ATOM   1625  CD1 LEU   102      65.532 371.081 231.449  1.00  0.00           C
ATOM   1626 HD11 LEU   102      66.123 370.944 232.356  1.00  0.00           H
ATOM   1627 HD12 LEU   102      64.923 371.978 231.549  1.00  0.00           H
ATOM   1628 HD13 LEU   102      64.871 370.226 231.313  1.00  0.00           H
ATOM   1629  CD2 LEU   102      67.260 372.513 230.407  1.00  0.00           C
ATOM   1630 HD21 LEU   102      66.585 373.362 230.503  1.00  0.00           H
ATOM   1631 HD22 LEU   102      67.898 372.453 231.289  1.00  0.00           H
ATOM   1632 HD23 LEU   102      67.890 372.667 229.530  1.00  0.00           H
ATOM   1633  C   LEU   102      65.932 368.722 228.511  1.00  0.00           C
ATOM   1634  O   LEU   102      64.726 368.979 228.557  1.00  0.00           O
ATOM   1635  N   ILE   103      66.548 368.491 227.347  1.00  0.00           N
ATOM   1636  H   ILE   103      67.512 368.178 227.359  1.00  0.00           H
ATOM   1637  CA  ILE   103      65.899 368.646 226.031  1.00  0.00           C
ATOM   1638  HA  ILE   103      65.362 369.596 226.027  1.00  0.00           H
ATOM   1639  CB  ILE   103      66.965 368.738 224.907  1.00  0.00           C
ATOM   1640  HB  ILE   103      67.733 367.994 225.100  1.00  0.00           H
ATOM   1641  CG2 ILE   103      66.409 368.461 223.497  1.00  0.00           C
ATOM   1642 HG21 ILE   103      66.051 367.433 223.425  1.00  0.00           H
ATOM   1643 HG22 ILE   103      65.590 369.145 223.271  1.00  0.00           H
ATOM   1644 HG23 ILE   103      67.194 368.586 222.750  1.00  0.00           H
ATOM   1645  CG1 ILE   103      67.628 370.137 224.838  1.00  0.00           C
ATOM   1646 HG12 ILE   103      68.360 370.128 224.029  1.00  0.00           H
ATOM   1647 HG13 ILE   103      66.867 370.879 224.590  1.00  0.00           H
ATOM   1648  CD1 ILE   103      68.363 370.615 226.096  1.00  0.00           C
ATOM   1649 HD11 ILE   103      68.939 371.509 225.858  1.00  0.00           H
ATOM   1650 HD12 ILE   103      67.647 370.871 226.876  1.00  0.00           H
ATOM   1651 HD13 ILE   103      69.043 369.841 226.453  1.00  0.00           H
ATOM   1652  C   ILE   103      64.818 367.573 225.801  1.00  0.00           C
ATOM   1653  O   ILE   103      63.910 367.786 225.005  1.00  0.00           O
ATOM   1654  N   PHE   104      64.780 366.500 226.601  1.00  0.00           N
ATOM   1655  H   PHE   104      65.582 366.347 227.195  1.00  0.00           H
ATOM   1656  CA  PHE   104      63.629 365.585 226.677  1.00  0.00           C
ATOM   1657  HA  PHE   104      63.535 365.103 225.703  1.00  0.00           H
ATOM   1658  CB  PHE   104      63.911 364.482 227.713  1.00  0.00           C
ATOM   1659  HB2 PHE   104      63.275 363.629 227.474  1.00  0.00           H
ATOM   1660  HB3 PHE   104      64.944 364.142 227.611  1.00  0.00           H
ATOM   1661  CG  PHE   104      63.651 364.878 229.157  1.00  0.00           C
ATOM   1662  CD1 PHE   104      64.640 365.538 229.912  1.00  0.00           C
ATOM   1663  HD1 PHE   104      65.613 365.736 229.486  1.00  0.00           H
ATOM   1664  CE1 PHE   104      64.366 365.932 231.235  1.00  0.00           C
ATOM   1665  HE1 PHE   104      65.118 366.444 231.816  1.00  0.00           H
ATOM   1666  CZ  PHE   104      63.116 365.655 231.814  1.00  0.00           C
ATOM   1667  HZ  PHE   104      62.910 365.945 232.836  1.00  0.00           H
ATOM   1668  CE2 PHE   104      62.133 364.984 231.068  1.00  0.00           C
ATOM   1669  HE2 PHE   104      61.178 364.756 231.522  1.00  0.00           H
ATOM   1670  CD2 PHE   104      62.400 364.599 229.743  1.00  0.00           C
ATOM   1671  HD2 PHE   104      61.641 364.079 229.176  1.00  0.00           H
ATOM   1672  C   PHE   104      62.281 366.299 226.960  1.00  0.00           C
ATOM   1673  O   PHE   104      61.218 365.804 226.577  1.00  0.00           O
ATOM   1674  N   THR   105      62.301 367.498 227.564  1.00  0.00           N
ATOM   1675  H   THR   105      63.208 367.828 227.871  1.00  0.00           H
ATOM   1676  CA  THR   105      61.125 368.382 227.729  1.00  0.00           C
ATOM   1677  HA  THR   105      60.315 367.784 228.146  1.00  0.00           H
ATOM   1678  CB  THR   105      61.390 369.524 228.728  1.00  0.00           C
ATOM   1679  HB  THR   105      60.489 370.135 228.799  1.00  0.00           H
ATOM   1680  CG2 THR   105      61.722 369.013 230.130  1.00  0.00           C
ATOM   1681 HG21 THR   105      62.633 368.415 230.122  1.00  0.00           H
ATOM   1682 HG22 THR   105      61.856 369.858 230.804  1.00  0.00           H
ATOM   1683 HG23 THR   105      60.901 368.398 230.499  1.00  0.00           H
ATOM   1684  OG1 THR   105      62.457 370.355 228.318  1.00  0.00           O
ATOM   1685  HG1 THR   105      63.282 369.834 228.414  1.00  0.00           H
ATOM   1686  C   THR   105      60.579 368.969 226.413  1.00  0.00           C
ATOM   1687  O   THR   105      59.469 369.497 226.397  1.00  0.00           O
ATOM   1688  N   GLU   106      61.299 368.827 225.296  1.00  0.00           N
ATOM   1689  H   GLU   106      62.236 368.441 225.374  1.00  0.00           H
ATOM   1690  CA  GLU   106      60.825 369.047 223.917  1.00  0.00           C
ATOM   1691  HA  GLU   106      60.053 369.817 223.927  1.00  0.00           H
ATOM   1692  CB  GLU   106      61.973 369.558 223.017  1.00  0.00           C
ATOM   1693  HB2 GLU   106      62.731 368.782 222.910  1.00  0.00           H
ATOM   1694  HB3 GLU   106      61.559 369.766 222.030  1.00  0.00           H
ATOM   1695  CG  GLU   106      62.627 370.845 223.549  1.00  0.00           C
ATOM   1696  HG2 GLU   106      61.844 371.586 223.726  1.00  0.00           H
ATOM   1697  HG3 GLU   106      63.104 370.625 224.506  1.00  0.00           H
ATOM   1698  CD  GLU   106      63.669 371.457 222.594  1.00  0.00           C
ATOM   1699  OE1 GLU   106      64.647 372.080 223.080  1.00  0.00           O
ATOM   1700  OE2 GLU   106      63.493 371.401 221.356  1.00  0.00           O
ATOM   1701  C   GLU   106      60.179 367.778 223.309  1.00  0.00           C
ATOM   1702  O   GLU   106      59.893 367.731 222.111  1.00  0.00           O
ATOM   1703  N   SER   107      59.959 366.721 224.105  1.00  0.00           N
ATOM   1704  H   SER   107      60.333 366.780 225.044  1.00  0.00           H
ATOM   1705  CA  SER   107      59.251 365.496 223.693  1.00  0.00           C
ATOM   1706  HA  SER   107      58.630 365.733 222.833  1.00  0.00           H
ATOM   1707  CB  SER   107      60.254 364.440 223.227  1.00  0.00           C
ATOM   1708  HB2 SER   107      61.099 364.396 223.917  1.00  0.00           H
ATOM   1709  HB3 SER   107      59.774 363.460 223.192  1.00  0.00           H
ATOM   1710  OG  SER   107      60.693 364.783 221.927  1.00  0.00           O
ATOM   1711  HG  SER   107      60.702 365.751 221.860  1.00  0.00           H
ATOM   1712  C   SER   107      58.290 364.891 224.726  1.00  0.00           C
ATOM   1713  O   SER   107      57.360 364.193 224.331  1.00  0.00           O
ATOM   1714  N   ASN   108      58.415 365.175 226.030  1.00  0.00           N
ATOM   1715  H   ASN   108      59.249 365.666 226.330  1.00  0.00           H
ATOM   1716  CA  ASN   108      57.522 364.587 227.048  1.00  0.00           C
ATOM   1717  HA  ASN   108      57.555 363.504 226.901  1.00  0.00           H
ATOM   1718  CB  ASN   108      58.072 364.881 228.460  1.00  0.00           C
ATOM   1719  HB2 ASN   108      59.161 364.931 228.435  1.00  0.00           H
ATOM   1720  HB3 ASN   108      57.690 365.836 228.822  1.00  0.00           H
ATOM   1721  CG  ASN   108      57.685 363.781 229.436  1.00  0.00           C
ATOM   1722  OD1 ASN   108      56.785 363.902 230.255  1.00  0.00           O
ATOM   1723  ND2 ASN   108      58.353 362.655 229.356  1.00  0.00           N
ATOM   1724 HD21 ASN   108      58.015 361.859 229.880  1.00  0.00           H
ATOM   1725 HD22 ASN   108      59.088 362.550 228.661  1.00  0.00           H
ATOM   1726  C   ASN   108      56.026 364.980 226.906  1.00  0.00           C
ATOM   1727  O   ASN   108      55.158 364.332 227.490  1.00  0.00           O
ATOM   1728  N   SER   109      55.711 365.991 226.087  1.00  0.00           N
ATOM   1729  H   SER   109      56.488 366.495 225.689  1.00  0.00           H
ATOM   1730  CA  SER   109      54.352 366.437 225.721  1.00  0.00           C
ATOM   1731  HA  SER   109      53.634 366.007 226.417  1.00  0.00           H
ATOM   1732  CB  SER   109      54.257 367.962 225.857  1.00  0.00           C
ATOM   1733  HB2 SER   109      55.052 368.435 225.280  1.00  0.00           H
ATOM   1734  HB3 SER   109      53.295 368.315 225.480  1.00  0.00           H
ATOM   1735  OG  SER   109      54.369 368.324 227.218  1.00  0.00           O
ATOM   1736  HG  SER   109      53.546 368.043 227.663  1.00  0.00           H
ATOM   1737  C   SER   109      53.891 365.991 224.321  1.00  0.00           C
ATOM   1738  O   SER   109      52.834 366.425 223.860  1.00  0.00           O
ATOM   1739  N   GLU   110      54.648 365.137 223.625  1.00  0.00           N
ATOM   1740  H   GLU   110      55.530 364.835 224.029  1.00  0.00           H
ATOM   1741  CA  GLU   110      54.301 364.574 222.301  1.00  0.00           C
ATOM   1742  HA  GLU   110      53.699 365.293 221.744  1.00  0.00           H
ATOM   1743  CB  GLU   110      55.591 364.321 221.497  1.00  0.00           C
ATOM   1744  HB2 GLU   110      56.204 363.600 222.038  1.00  0.00           H
ATOM   1745  HB3 GLU   110      55.337 363.876 220.535  1.00  0.00           H
ATOM   1746  CG  GLU   110      56.428 365.586 221.242  1.00  0.00           C
ATOM   1747  HG2 GLU   110      56.610 366.106 222.185  1.00  0.00           H
ATOM   1748  HG3 GLU   110      57.395 365.282 220.836  1.00  0.00           H
ATOM   1749  CD  GLU   110      55.763 366.549 220.257  1.00  0.00           C
ATOM   1750  OE1 GLU   110      55.770 366.245 219.042  1.00  0.00           O
ATOM   1751  OE2 GLU   110      55.259 367.608 220.704  1.00  0.00           O
ATOM   1752  C   GLU   110      53.467 363.272 222.391  1.00  0.00           C
ATOM   1753  O   GLU   110      53.093 362.687 221.370  1.00  0.00           O
ATOM   1754  N   VAL   111      53.169 362.795 223.606  1.00  0.00           N
ATOM   1755  H   VAL   111      53.492 363.338 224.392  1.00  0.00           H
ATOM   1756  CA  VAL   111      52.304 361.633 223.880  1.00  0.00           C
ATOM   1757  HA  VAL   111      52.228 361.035 222.972  1.00  0.00           H
ATOM   1758  CB  VAL   111      52.903 360.720 224.972  1.00  0.00           C
ATOM   1759  HB  VAL   111      52.183 359.929 225.185  1.00  0.00           H
ATOM   1760  CG1 VAL   111      54.185 360.049 224.463  1.00  0.00           C
ATOM   1761 HG11 VAL   111      53.978 359.500 223.544  1.00  0.00           H
ATOM   1762 HG12 VAL   111      54.956 360.795 224.269  1.00  0.00           H
ATOM   1763 HG13 VAL   111      54.554 359.346 225.211  1.00  0.00           H
ATOM   1764  CG2 VAL   111      53.216 361.445 226.288  1.00  0.00           C
ATOM   1765 HG21 VAL   111      53.982 362.206 226.139  1.00  0.00           H
ATOM   1766 HG22 VAL   111      52.314 361.909 226.687  1.00  0.00           H
ATOM   1767 HG23 VAL   111      53.582 360.727 227.023  1.00  0.00           H
ATOM   1768  C   VAL   111      50.876 362.063 224.243  1.00  0.00           C
ATOM   1769  O   VAL   111      50.655 363.141 224.805  1.00  0.00           O
ATOM   1770  N   SER   112      49.892 361.220 223.911  1.00  0.00           N
ATOM   1771  H   SER   112      50.136 360.337 223.492  1.00  0.00           H
ATOM   1772  CA  SER   112      48.476 361.505 224.175  1.00  0.00           C
ATOM   1773  HA  SER   112      48.267 362.513 223.814  1.00  0.00           H
ATOM   1774  CB  SER   112      47.569 360.535 223.407  1.00  0.00           C
ATOM   1775  HB2 SER   112      47.915 360.455 222.376  1.00  0.00           H
ATOM   1776  HB3 SER   112      47.600 359.547 223.871  1.00  0.00           H
ATOM   1777  OG  SER   112      46.247 361.043 223.416  1.00  0.00           O
ATOM   1778  HG  SER   112      45.640 360.362 223.021  1.00  0.00           H
ATOM   1779  C   SER   112      48.139 361.450 225.670  1.00  0.00           C
ATOM   1780  O   SER   112      48.742 360.703 226.436  1.00  0.00           O
ATOM   1781  N   GLU   113      47.116 362.205 226.066  1.00  0.00           N
ATOM   1782  H   GLU   113      46.643 362.728 225.343  1.00  0.00           H
ATOM   1783  CA  GLU   113      46.569 362.273 227.428  1.00  0.00           C
ATOM   1784  HA  GLU   113      47.390 362.434 228.128  1.00  0.00           H
ATOM   1785  CB  GLU   113      45.631 363.494 227.511  1.00  0.00           C
ATOM   1786  HB2 GLU   113      45.288 363.607 228.539  1.00  0.00           H
ATOM   1787  HB3 GLU   113      46.197 364.392 227.251  1.00  0.00           H
ATOM   1788  CG  GLU   113      44.412 363.399 226.576  1.00  0.00           C
ATOM   1789  HG2 GLU   113      44.736 363.129 225.569  1.00  0.00           H
ATOM   1790  HG3 GLU   113      43.738 362.615 226.925  1.00  0.00           H
ATOM   1791  CD  GLU   113      43.653 364.728 226.521  1.00  0.00           C
ATOM   1792  OE1 GLU   113      43.936 365.533 225.602  1.00  0.00           O
ATOM   1793  OE2 GLU   113      42.759 364.942 227.374  1.00  0.00           O
ATOM   1794  C   GLU   113      45.842 360.989 227.885  1.00  0.00           C
ATOM   1795  O   GLU   113      45.522 360.839 229.058  1.00  0.00           O
ATOM   1796  N   GLU   114      45.572 360.057 226.968  1.00  0.00           N
ATOM   1797  H   GLU   114      45.920 360.265 226.043  1.00  0.00           H
ATOM   1798  CA  GLU   114      44.670 358.900 227.108  1.00  0.00           C
ATOM   1799  HA  GLU   114      43.683 359.273 227.381  1.00  0.00           H
ATOM   1800  CB  GLU   114      44.547 358.221 225.729  1.00  0.00           C
ATOM   1801  HB2 GLU   114      45.545 358.076 225.311  1.00  0.00           H
ATOM   1802  HB3 GLU   114      44.077 357.243 225.832  1.00  0.00           H
ATOM   1803  CG  GLU   114      43.691 359.051 224.760  1.00  0.00           C
ATOM   1804  HG2 GLU   114      42.637 358.943 225.027  1.00  0.00           H
ATOM   1805  HG3 GLU   114      43.949 360.109 224.845  1.00  0.00           H
ATOM   1806  CD  GLU   114      43.909 358.612 223.312  1.00  0.00           C
ATOM   1807  OE1 GLU   114      44.468 359.429 222.545  1.00  0.00           O
ATOM   1808  OE2 GLU   114      43.526 357.477 222.947  1.00  0.00           O
ATOM   1809  C   GLU   114      45.028 357.860 228.191  1.00  0.00           C
ATOM   1810  O   GLU   114      44.236 356.949 228.427  1.00  0.00           O
ATOM   1811  N   VAL   115      46.163 357.971 228.890  1.00  0.00           N
ATOM   1812  H   VAL   115      46.729 358.784 228.686  1.00  0.00           H
ATOM   1813  CA  VAL   115      46.629 356.995 229.904  1.00  0.00           C
ATOM   1814  HA  VAL   115      46.739 356.032 229.404  1.00  0.00           H
ATOM   1815  CB  VAL   115      48.015 357.370 230.467  1.00  0.00           C
ATOM   1816  HB  VAL   115      48.286 356.634 231.224  1.00  0.00           H
ATOM   1817  CG1 VAL   115      49.086 357.318 229.370  1.00  0.00           C
ATOM   1818 HG11 VAL   115      49.094 356.326 228.918  1.00  0.00           H
ATOM   1819 HG12 VAL   115      48.890 358.065 228.601  1.00  0.00           H
ATOM   1820 HG13 VAL   115      50.065 357.506 229.809  1.00  0.00           H
ATOM   1821  CG2 VAL   115      48.047 358.759 231.122  1.00  0.00           C
ATOM   1822 HG21 VAL   115      49.039 358.939 231.536  1.00  0.00           H
ATOM   1823 HG22 VAL   115      47.820 359.537 230.392  1.00  0.00           H
ATOM   1824 HG23 VAL   115      47.326 358.806 231.937  1.00  0.00           H
ATOM   1825  C   VAL   115      45.649 356.742 231.063  1.00  0.00           C
ATOM   1826  O   VAL   115      45.664 355.663 231.658  1.00  0.00           O
ATOM   1827  N   TYR   116      44.736 357.679 231.353  1.00  0.00           N
ATOM   1828  H   TYR   116      44.750 358.525 230.801  1.00  0.00           H
ATOM   1829  CA  TYR   116      43.641 357.453 232.309  1.00  0.00           C
ATOM   1830  HA  TYR   116      44.084 357.161 233.262  1.00  0.00           H
ATOM   1831  CB  TYR   116      42.845 358.745 232.557  1.00  0.00           C
ATOM   1832  HB2 TYR   116      42.102 358.549 233.331  1.00  0.00           H
ATOM   1833  HB3 TYR   116      43.524 359.502 232.953  1.00  0.00           H
ATOM   1834  CG  TYR   116      42.133 359.310 231.341  1.00  0.00           C
ATOM   1835  CD1 TYR   116      42.798 360.232 230.512  1.00  0.00           C
ATOM   1836  HD1 TYR   116      43.794 360.566 230.769  1.00  0.00           H
ATOM   1837  CE1 TYR   116      42.173 360.727 229.352  1.00  0.00           C
ATOM   1838  HE1 TYR   116      42.706 361.429 228.729  1.00  0.00           H
ATOM   1839  CZ  TYR   116      40.865 360.311 229.026  1.00  0.00           C
ATOM   1840  OH  TYR   116      40.276 360.764 227.885  1.00  0.00           O
ATOM   1841  HH  TYR   116      40.930 361.233 227.356  1.00  0.00           H
ATOM   1842  CE2 TYR   116      40.179 359.420 229.881  1.00  0.00           C
ATOM   1843  HE2 TYR   116      39.170 359.121 229.642  1.00  0.00           H
ATOM   1844  CD2 TYR   116      40.813 358.921 231.037  1.00  0.00           C
ATOM   1845  HD2 TYR   116      40.288 358.239 231.697  1.00  0.00           H
ATOM   1846  C   TYR   116      42.716 356.295 231.890  1.00  0.00           C
ATOM   1847  O   TYR   116      42.204 355.596 232.756  1.00  0.00           O
ATOM   1848  N   THR   117      42.576 356.011 230.586  1.00  0.00           N
ATOM   1849  H   THR   117      43.086 356.595 229.933  1.00  0.00           H
ATOM   1850  CA  THR   117      41.825 354.853 230.051  1.00  0.00           C
ATOM   1851  HA  THR   117      40.836 354.864 230.509  1.00  0.00           H
ATOM   1852  CB  THR   117      41.617 354.927 228.523  1.00  0.00           C
ATOM   1853  HB  THR   117      40.961 354.106 228.232  1.00  0.00           H
ATOM   1854  CG2 THR   117      40.944 356.226 228.078  1.00  0.00           C
ATOM   1855 HG21 THR   117      41.578 357.085 228.293  1.00  0.00           H
ATOM   1856 HG22 THR   117      40.754 356.183 227.006  1.00  0.00           H
ATOM   1857 HG23 THR   117      39.993 356.341 228.598  1.00  0.00           H
ATOM   1858  OG1 THR   117      42.825 354.790 227.804  1.00  0.00           O
ATOM   1859  HG1 THR   117      43.370 355.578 227.999  1.00  0.00           H
ATOM   1860  C   THR   117      42.432 353.486 230.405  1.00  0.00           C
ATOM   1861  O   THR   117      41.881 352.457 230.015  1.00  0.00           O
ATOM   1862  N   GLU   118      43.545 353.453 231.143  1.00  0.00           N
ATOM   1863  H   GLU   118      43.963 354.338 231.394  1.00  0.00           H
ATOM   1864  CA  GLU   118      44.165 352.237 231.665  1.00  0.00           C
ATOM   1865  HA  GLU   118      43.496 351.394 231.483  1.00  0.00           H
ATOM   1866  CB  GLU   118      45.461 351.971 230.887  1.00  0.00           C
ATOM   1867  HB2 GLU   118      45.268 352.133 229.824  1.00  0.00           H
ATOM   1868  HB3 GLU   118      46.233 352.671 231.208  1.00  0.00           H
ATOM   1869  CG  GLU   118      45.959 350.532 231.056  1.00  0.00           C
ATOM   1870  HG2 GLU   118      46.287 350.380 232.087  1.00  0.00           H
ATOM   1871  HG3 GLU   118      45.141 349.840 230.845  1.00  0.00           H
ATOM   1872  CD  GLU   118      47.119 350.255 230.099  1.00  0.00           C
ATOM   1873  OE1 GLU   118      48.183 350.899 230.235  1.00  0.00           O
ATOM   1874  OE2 GLU   118      47.000 349.380 229.208  1.00  0.00           O
ATOM   1875  C   GLU   118      44.359 352.296 233.190  1.00  0.00           C
ATOM   1876  O   GLU   118      43.923 351.379 233.879  1.00  0.00           O
ATOM   1877  N   GLU   119      44.937 353.361 233.766  1.00  0.00           N
ATOM   1878  H   GLU   119      45.279 354.116 233.182  1.00  0.00           H
ATOM   1879  CA  GLU   119      45.098 353.422 235.237  1.00  0.00           C
ATOM   1880  HA  GLU   119      45.478 352.448 235.553  1.00  0.00           H
ATOM   1881  CB  GLU   119      46.175 354.454 235.644  1.00  0.00           C
ATOM   1882  HB2 GLU   119      47.044 354.310 235.000  1.00  0.00           H
ATOM   1883  HB3 GLU   119      45.801 355.468 235.497  1.00  0.00           H
ATOM   1884  CG  GLU   119      46.622 354.267 237.109  1.00  0.00           C
ATOM   1885  HG2 GLU   119      45.831 354.628 237.770  1.00  0.00           H
ATOM   1886  HG3 GLU   119      46.750 353.199 237.299  1.00  0.00           H
ATOM   1887  CD  GLU   119      47.942 354.976 237.463  1.00  0.00           C
ATOM   1888  OE1 GLU   119      48.864 354.322 238.013  1.00  0.00           O
ATOM   1889  OE2 GLU   119      48.073 356.208 237.258  1.00  0.00           O
ATOM   1890  C   GLU   119      43.759 353.599 235.998  1.00  0.00           C
ATOM   1891  O   GLU   119      43.585 353.000 237.061  1.00  0.00           O
ATOM   1892  N   GLU   120      42.761 354.312 235.443  1.00  0.00           N
ATOM   1893  H   GLU   120      42.896 354.745 234.537  1.00  0.00           H
ATOM   1894  CA  GLU   120      41.393 354.325 236.007  1.00  0.00           C
ATOM   1895  HA  GLU   120      41.475 354.368 237.094  1.00  0.00           H
ATOM   1896  CB  GLU   120      40.574 355.566 235.576  1.00  0.00           C
ATOM   1897  HB2 GLU   120      40.402 355.550 234.501  1.00  0.00           H
ATOM   1898  HB3 GLU   120      39.602 355.492 236.057  1.00  0.00           H
ATOM   1899  CG  GLU   120      41.163 356.924 235.995  1.00  0.00           C
ATOM   1900  HG2 GLU   120      41.520 356.844 237.025  1.00  0.00           H
ATOM   1901  HG3 GLU   120      42.023 357.158 235.364  1.00  0.00           H
ATOM   1902  CD  GLU   120      40.117 358.056 235.912  1.00  0.00           C
ATOM   1903  OE1 GLU   120      39.566 358.326 234.821  1.00  0.00           O
ATOM   1904  OE2 GLU   120      39.824 358.694 236.958  1.00  0.00           O
ATOM   1905  C   GLU   120      40.593 353.035 235.709  1.00  0.00           C
ATOM   1906  O   GLU   120      39.474 352.893 236.206  1.00  0.00           O
ATOM   1907  N   GLU   121      41.146 352.086 234.937  1.00  0.00           N
ATOM   1908  H   GLU   121      42.068 352.283 234.568  1.00  0.00           H
ATOM   1909  CA  GLU   121      40.642 350.707 234.806  1.00  0.00           C
ATOM   1910  HA  GLU   121      39.570 350.704 235.005  1.00  0.00           H
ATOM   1911  CB  GLU   121      40.862 350.176 233.372  1.00  0.00           C
ATOM   1912  HB2 GLU   121      40.560 350.934 232.647  1.00  0.00           H
ATOM   1913  HB3 GLU   121      41.920 349.962 233.228  1.00  0.00           H
ATOM   1914  CG  GLU   121      40.057 348.894 233.100  1.00  0.00           C
ATOM   1915  HG2 GLU   121      40.130 348.226 233.957  1.00  0.00           H
ATOM   1916  HG3 GLU   121      39.004 349.159 232.981  1.00  0.00           H
ATOM   1917  CD  GLU   121      40.554 348.135 231.863  1.00  0.00           C
ATOM   1918  OE1 GLU   121      41.371 347.196 232.007  1.00  0.00           O
ATOM   1919  OE2 GLU   121      40.090 348.417 230.730  1.00  0.00           O
ATOM   1920  C   GLU   121      41.317 349.768 235.827  1.00  0.00           C
ATOM   1921  O   GLU   121      40.639 348.953 236.460  1.00  0.00           O
ATOM   1922  N   GLU   122      42.641 349.879 236.007  1.00  0.00           N
ATOM   1923  H   GLU   122      43.137 350.555 235.430  1.00  0.00           H
ATOM   1924  CA  GLU   122      43.426 349.051 236.935  1.00  0.00           C
ATOM   1925  HA  GLU   122      43.228 348.012 236.675  1.00  0.00           H
ATOM   1926  CB  GLU   122      44.941 349.296 236.750  1.00  0.00           C
ATOM   1927  HB2 GLU   122      45.144 349.233 235.681  1.00  0.00           H
ATOM   1928  HB3 GLU   122      45.222 350.287 237.110  1.00  0.00           H
ATOM   1929  CG  GLU   122      45.783 348.243 237.505  1.00  0.00           C
ATOM   1930  HG2 GLU   122      45.603 348.358 238.579  1.00  0.00           H
ATOM   1931  HG3 GLU   122      45.370 347.264 237.257  1.00  0.00           H
ATOM   1932  CD  GLU   122      47.309 348.269 237.205  1.00  0.00           C
ATOM   1933  OE1 GLU   122      48.094 347.555 237.882  1.00  0.00           O
ATOM   1934  OE2 GLU   122      47.783 348.950 236.271  1.00  0.00           O
ATOM   1935  C   GLU   122      42.993 349.219 238.401  1.00  0.00           C
ATOM   1936  O   GLU   122      42.920 348.222 239.122  1.00  0.00           O
ATOM   1937  N   GLU   123      42.635 350.428 238.859  1.00  0.00           N
ATOM   1938  H   GLU   123      42.764 351.235 238.255  1.00  0.00           H
ATOM   1939  CA  GLU   123      42.013 350.568 240.187  1.00  0.00           C
ATOM   1940  HA  GLU   123      42.633 350.022 240.895  1.00  0.00           H
ATOM   1941  CB  GLU   123      41.994 352.021 240.689  1.00  0.00           C
ATOM   1942  HB2 GLU   123      43.007 352.419 240.629  1.00  0.00           H
ATOM   1943  HB3 GLU   123      41.324 352.631 240.080  1.00  0.00           H
ATOM   1944  CG  GLU   123      41.525 352.021 242.157  1.00  0.00           C
ATOM   1945  HG2 GLU   123      40.450 351.827 242.182  1.00  0.00           H
ATOM   1946  HG3 GLU   123      42.017 351.203 242.691  1.00  0.00           H
ATOM   1947  CD  GLU   123      41.820 353.309 242.928  1.00  0.00           C
ATOM   1948  OE1 GLU   123      40.952 353.719 243.736  1.00  0.00           O
ATOM   1949  OE2 GLU   123      42.954 353.833 242.865  1.00  0.00           O
ATOM   1950  C   GLU   123      40.622 349.914 240.240  1.00  0.00           C
ATOM   1951  O   GLU   123      40.365 349.107 241.135  1.00  0.00           O
ATOM   1952  N   SER   124      39.741 350.200 239.271  1.00  0.00           N
ATOM   1953  H   SER   124      40.036 350.846 238.550  1.00  0.00           H
ATOM   1954  CA  SER   124      38.363 349.675 239.188  1.00  0.00           C
ATOM   1955  HA  SER   124      37.857 349.923 240.121  1.00  0.00           H
ATOM   1956  CB  SER   124      37.588 350.371 238.064  1.00  0.00           C
ATOM   1957  HB2 SER   124      38.175 350.333 237.144  1.00  0.00           H
ATOM   1958  HB3 SER   124      36.636 349.863 237.901  1.00  0.00           H
ATOM   1959  OG  SER   124      37.315 351.718 238.407  1.00  0.00           O
ATOM   1960  HG  SER   124      36.583 351.728 239.074  1.00  0.00           H
ATOM   1961  C   SER   124      38.243 348.146 239.041  1.00  0.00           C
ATOM   1962  O   SER   124      37.133 347.621 239.134  1.00  0.00           O
ATOM   1963  N   GLN   125      39.349 347.399 238.933  1.00  0.00           N
ATOM   1964  H   GLN   125      40.230 347.889 238.845  1.00  0.00           H
ATOM   1965  CA  GLN   125      39.365 345.947 239.194  1.00  0.00           C
ATOM   1966  HA  GLN   125      38.678 345.464 238.497  1.00  0.00           H
ATOM   1967  CB  GLN   125      40.776 345.367 238.972  1.00  0.00           C
ATOM   1968  HB2 GLN   125      41.435 345.742 239.758  1.00  0.00           H
ATOM   1969  HB3 GLN   125      40.722 344.283 239.077  1.00  0.00           H
ATOM   1970  CG  GLN   125      41.422 345.688 237.615  1.00  0.00           C
ATOM   1971  HG2 GLN   125      41.600 346.756 237.550  1.00  0.00           H
ATOM   1972  HG3 GLN   125      42.390 345.189 237.562  1.00  0.00           H
ATOM   1973  CD  GLN   125      40.588 345.254 236.417  1.00  0.00           C
ATOM   1974  OE1 GLN   125      40.559 344.098 236.026  1.00  0.00           O
ATOM   1975  NE2 GLN   125      39.918 346.170 235.755  1.00  0.00           N
ATOM   1976 HE21 GLN   125      39.299 345.855 235.029  1.00  0.00           H
ATOM   1977 HE22 GLN   125      40.002 347.148 236.024  1.00  0.00           H
ATOM   1978  C   GLN   125      38.883 345.595 240.621  1.00  0.00           C
ATOM   1979  O   GLN   125      38.459 344.470 240.874  1.00  0.00           O
ATOM   1980  N   GLU   126      38.926 346.552 241.554  1.00  0.00           N
ATOM   1981  H   GLU   126      39.367 347.429 241.292  1.00  0.00           H
ATOM   1982  CA  GLU   126      38.334 346.484 242.899  1.00  0.00           C
ATOM   1983  HA  GLU   126      38.580 345.524 243.357  1.00  0.00           H
ATOM   1984  CB  GLU   126      38.991 347.609 243.723  1.00  0.00           C
ATOM   1985  HB2 GLU   126      40.071 347.567 243.565  1.00  0.00           H
ATOM   1986  HB3 GLU   126      38.639 348.573 243.353  1.00  0.00           H
ATOM   1987  CG  GLU   126      38.748 347.534 245.234  1.00  0.00           C
ATOM   1988  HG2 GLU   126      37.685 347.673 245.445  1.00  0.00           H
ATOM   1989  HG3 GLU   126      39.074 346.558 245.604  1.00  0.00           H
ATOM   1990  CD  GLU   126      39.531 348.627 245.962  1.00  0.00           C
ATOM   1991  OE1 GLU   126      40.780 348.561 246.005  1.00  0.00           O
ATOM   1992  OE2 GLU   126      38.893 349.554 246.518  1.00  0.00           O
ATOM   1993  C   GLU   126      36.792 346.624 242.888  1.00  0.00           C
ATOM   1994  O   GLU   126      36.106 346.100 243.762  1.00  0.00           O
ATOM   1995  N   GLU   127      36.217 347.304 241.889  1.00  0.00           N
ATOM   1996  H   GLU   127      36.811 347.624 241.136  1.00  0.00           H
ATOM   1997  CA  GLU   127      34.768 347.534 241.777  1.00  0.00           C
ATOM   1998  HA  GLU   127      34.344 347.623 242.779  1.00  0.00           H
ATOM   1999  CB  GLU   127      34.481 348.840 241.014  1.00  0.00           C
ATOM   2000  HB2 GLU   127      34.935 348.804 240.024  1.00  0.00           H
ATOM   2001  HB3 GLU   127      33.401 348.934 240.887  1.00  0.00           H
ATOM   2002  CG  GLU   127      34.993 350.080 241.756  1.00  0.00           C
ATOM   2003  HG2 GLU   127      34.543 350.109 242.749  1.00  0.00           H
ATOM   2004  HG3 GLU   127      36.077 350.017 241.879  1.00  0.00           H
ATOM   2005  CD  GLU   127      34.639 351.360 240.993  1.00  0.00           C
ATOM   2006  OE1 GLU   127      35.524 351.881 240.274  1.00  0.00           O
ATOM   2007  OE2 GLU   127      33.487 351.838 241.134  1.00  0.00           O
ATOM   2008  C   GLU   127      34.035 346.369 241.097  1.00  0.00           C
ATOM   2009  O   GLU   127      32.970 345.965 241.562  1.00  0.00           O
ATOM   2010  N   GLU   128      34.586 345.803 240.015  1.00  0.00           N
ATOM   2011  H   GLU   128      35.450 346.194 239.656  1.00  0.00           H
ATOM   2012  CA  GLU   128      33.978 344.628 239.366  1.00  0.00           C
ATOM   2013  HA  GLU   128      32.909 344.828 239.289  1.00  0.00           H
ATOM   2014  CB  GLU   128      34.495 344.477 237.913  1.00  0.00           C
ATOM   2015  HB2 GLU   128      34.447 345.460 237.441  1.00  0.00           H
ATOM   2016  HB3 GLU   128      35.536 344.150 237.921  1.00  0.00           H
ATOM   2017  CG  GLU   128      33.645 343.506 237.065  1.00  0.00           C
ATOM   2018  HG2 GLU   128      33.990 342.487 237.248  1.00  0.00           H
ATOM   2019  HG3 GLU   128      32.610 343.565 237.411  1.00  0.00           H
ATOM   2020  CD  GLU   128      33.659 343.789 235.544  1.00  0.00           C
ATOM   2021  OE1 GLU   128      34.735 343.799 234.897  1.00  0.00           O
ATOM   2022  OE2 GLU   128      32.564 343.929 234.943  1.00  0.00           O
ATOM   2023  C   GLU   128      34.091 343.354 240.240  1.00  0.00           C
ATOM   2024  O   GLU   128      33.249 342.467 240.124  1.00  0.00           O
ATOM   2025  N   GLU   129      35.028 343.298 241.203  1.00  0.00           N
ATOM   2026  H   GLU   129      35.688 344.062 241.249  1.00  0.00           H
ATOM   2027  CA  GLU   129      35.020 342.311 242.304  1.00  0.00           C
ATOM   2028  HA  GLU   129      34.998 341.309 241.872  1.00  0.00           H
ATOM   2029  CB  GLU   129      36.300 342.449 243.165  1.00  0.00           C
ATOM   2030  HB2 GLU   129      37.172 342.519 242.515  1.00  0.00           H
ATOM   2031  HB3 GLU   129      36.238 343.372 243.741  1.00  0.00           H
ATOM   2032  CG  GLU   129      36.510 341.259 244.125  1.00  0.00           C
ATOM   2033  HG2 GLU   129      35.545 340.913 244.498  1.00  0.00           H
ATOM   2034  HG3 GLU   129      36.967 340.434 243.573  1.00  0.00           H
ATOM   2035  CD  GLU   129      37.372 341.609 245.347  1.00  0.00           C
ATOM   2036  OE1 GLU   129      38.603 341.373 245.337  1.00  0.00           O
ATOM   2037  OE2 GLU   129      36.796 342.056 246.369  1.00  0.00           O
ATOM   2038  C   GLU   129      33.770 342.462 243.197  1.00  0.00           C
ATOM   2039  O   GLU   129      33.105 341.480 243.536  1.00  0.00           O
ATOM   2040  N   GLU   130      33.439 343.693 243.600  1.00  0.00           N
ATOM   2041  H   GLU   130      34.016 344.463 243.286  1.00  0.00           H
ATOM   2042  CA  GLU   130      32.279 343.980 244.451  1.00  0.00           C
ATOM   2043  HA  GLU   130      32.312 343.293 245.295  1.00  0.00           H
ATOM   2044  CB  GLU   130      32.382 345.423 244.989  1.00  0.00           C
ATOM   2045  HB2 GLU   130      33.398 345.601 245.342  1.00  0.00           H
ATOM   2046  HB3 GLU   130      32.193 346.116 244.166  1.00  0.00           H
ATOM   2047  CG  GLU   130      31.423 345.766 246.143  1.00  0.00           C
ATOM   2048  HG2 GLU   130      31.435 346.850 246.279  1.00  0.00           H
ATOM   2049  HG3 GLU   130      30.405 345.488 245.866  1.00  0.00           H
ATOM   2050  CD  GLU   130      31.799 345.097 247.476  1.00  0.00           C
ATOM   2051  OE1 GLU   130      32.171 345.808 248.440  1.00  0.00           O
ATOM   2052  OE2 GLU   130      31.675 343.854 247.585  1.00  0.00           O
ATOM   2053  C   GLU   130      30.944 343.714 243.733  1.00  0.00           C
ATOM   2054  O   GLU   130      30.001 343.258 244.383  1.00  0.00           O
ATOM   2055  N   GLU   131      30.857 343.937 242.411  1.00  0.00           N
ATOM   2056  H   GLU   131      31.654 344.374 241.959  1.00  0.00           H
ATOM   2057  CA  GLU   131      29.696 343.541 241.596  1.00  0.00           C
ATOM   2058  HA  GLU   131      28.797 343.824 242.139  1.00  0.00           H
ATOM   2059  CB  GLU   131      29.647 344.275 240.236  1.00  0.00           C
ATOM   2060  HB2 GLU   131      30.594 344.116 239.713  1.00  0.00           H
ATOM   2061  HB3 GLU   131      28.846 343.823 239.653  1.00  0.00           H
ATOM   2062  CG  GLU   131      29.351 345.788 240.331  1.00  0.00           C
ATOM   2063  HG2 GLU   131      29.064 346.028 241.354  1.00  0.00           H
ATOM   2064  HG3 GLU   131      30.301 346.318 240.232  1.00  0.00           H
ATOM   2065  CD  GLU   131      28.244 346.282 239.333  1.00  0.00           C
ATOM   2066  OE1 GLU   131      27.059 345.893 239.474  1.00  0.00           O
ATOM   2067  OE2 GLU   131      28.502 347.112 238.422  1.00  0.00           O
ATOM   2068  C   GLU   131      29.593 342.013 241.402  1.00  0.00           C
ATOM   2069  O   GLU   131      28.490 341.478 241.517  1.00  0.00           O
ATOM   2070  N   ASP   132      30.696 341.287 241.163  1.00  0.00           N
ATOM   2071  H   ASP   132      31.577 341.783 241.041  1.00  0.00           H
ATOM   2072  CA  ASP   132      30.715 339.805 241.093  1.00  0.00           C
ATOM   2073  HA  ASP   132      30.030 339.482 240.309  1.00  0.00           H
ATOM   2074  CB  ASP   132      32.133 339.337 240.715  1.00  0.00           C
ATOM   2075  HB2 ASP   132      32.421 339.806 239.773  1.00  0.00           H
ATOM   2076  HB3 ASP   132      32.836 339.667 241.482  1.00  0.00           H
ATOM   2077  CG  ASP   132      32.252 337.816 240.548  1.00  0.00           C
ATOM   2078  OD1 ASP   132      31.604 337.253 239.636  1.00  0.00           O
ATOM   2079  OD2 ASP   132      33.045 337.174 241.279  1.00  0.00           O
ATOM   2080  C   ASP   132      30.263 339.131 242.408  1.00  0.00           C
ATOM   2081  O   ASP   132      29.660 338.052 242.403  1.00  0.00           O
ATOM   2082  N   SER   133      30.530 339.797 243.534  1.00  0.00           N
ATOM   2083  H   SER   133      31.056 340.654 243.410  1.00  0.00           H
ATOM   2084  CA  SER   133      30.250 339.331 244.897  1.00  0.00           C
ATOM   2085  HA  SER   133      30.539 338.282 244.962  1.00  0.00           H
ATOM   2086  CB  SER   133      31.122 340.126 245.885  1.00  0.00           C
ATOM   2087  HB2 SER   133      30.891 341.190 245.812  1.00  0.00           H
ATOM   2088  HB3 SER   133      30.903 339.802 246.902  1.00  0.00           H
ATOM   2089  OG  SER   133      32.503 339.923 245.625  1.00  0.00           O
ATOM   2090  HG  SER   133      32.733 340.424 244.814  1.00  0.00           H
ATOM   2091  C   SER   133      28.772 339.427 245.328  1.00  0.00           C
ATOM   2092  O   SER   133      28.415 338.894 246.380  1.00  0.00           O
ATOM   2093  N   ASP   134      27.897 340.088 244.560  1.00  0.00           N
ATOM   2094  H   ASP   134      28.257 340.452 243.685  1.00  0.00           H
ATOM   2095  CA  ASP   134      26.537 340.505 244.968  1.00  0.00           C
ATOM   2096  HA  ASP   134      26.609 340.841 246.002  1.00  0.00           H
ATOM   2097  CB  ASP   134      26.118 341.726 244.118  1.00  0.00           C
ATOM   2098  HB2 ASP   134      27.001 342.327 243.894  1.00  0.00           H
ATOM   2099  HB3 ASP   134      25.699 341.387 243.169  1.00  0.00           H
ATOM   2100  CG  ASP   134      25.125 342.638 244.852  1.00  0.00           C
ATOM   2101  OD1 ASP   134      24.029 342.917 244.305  1.00  0.00           O
ATOM   2102  OD2 ASP   134      25.497 343.105 245.955  1.00  0.00           O
ATOM   2103  C   ASP   134      25.446 339.399 244.969  1.00  0.00           C
ATOM   2104  O   ASP   134      24.257 339.697 244.848  1.00  0.00           O
ATOM   2105  N   GLU   135      25.807 338.116 245.077  1.00  0.00           N
ATOM   2106  H   GLU   135      26.798 337.936 245.186  1.00  0.00           H
ATOM   2107  CA  GLU   135      24.848 336.988 245.072  1.00  0.00           C
ATOM   2108  HA  GLU   135      23.961 337.316 244.530  1.00  0.00           H
ATOM   2109  CB  GLU   135      25.400 335.807 244.247  1.00  0.00           C
ATOM   2110  HB2 GLU   135      24.606 335.068 244.132  1.00  0.00           H
ATOM   2111  HB3 GLU   135      25.646 336.171 243.248  1.00  0.00           H
ATOM   2112  CG  GLU   135      26.636 335.102 244.823  1.00  0.00           C
ATOM   2113  HG2 GLU   135      27.462 335.814 244.892  1.00  0.00           H
ATOM   2114  HG3 GLU   135      26.411 334.739 245.829  1.00  0.00           H
ATOM   2115  CD  GLU   135      27.039 333.920 243.929  1.00  0.00           C
ATOM   2116  OE1 GLU   135      26.545 332.780 244.150  1.00  0.00           O
ATOM   2117  OE2 GLU   135      27.830 334.105 242.974  1.00  0.00           O
ATOM   2118  C   GLU   135      24.313 336.561 246.463  1.00  0.00           C
ATOM   2119  O   GLU   135      23.476 335.657 246.545  1.00  0.00           O
ATOM   2120  N   GLU   136      24.754 337.205 247.552  1.00  0.00           N
ATOM   2121  H   GLU   136      25.394 337.967 247.383  1.00  0.00           H
ATOM   2122  CA  GLU   136      24.322 336.940 248.942  1.00  0.00           C
ATOM   2123  HA  GLU   136      23.883 335.942 248.973  1.00  0.00           H
ATOM   2124  CB  GLU   136      25.547 336.922 249.876  1.00  0.00           C
ATOM   2125  HB2 GLU   136      25.214 336.582 250.858  1.00  0.00           H
ATOM   2126  HB3 GLU   136      26.265 336.193 249.497  1.00  0.00           H
ATOM   2127  CG  GLU   136      26.255 338.282 250.040  1.00  0.00           C
ATOM   2128  HG2 GLU   136      26.737 338.554 249.098  1.00  0.00           H
ATOM   2129  HG3 GLU   136      25.509 339.045 250.268  1.00  0.00           H
ATOM   2130  CD  GLU   136      27.299 338.275 251.170  1.00  0.00           C
ATOM   2131  OE1 GLU   136      27.753 337.171 251.563  1.00  0.00           O
ATOM   2132  OE2 GLU   136      27.620 339.379 251.669  1.00  0.00           O
ATOM   2133  C   GLU   136      23.233 337.907 249.471  1.00  0.00           C
ATOM   2134  O   GLU   136      22.883 338.889 248.822  1.00  0.00           O
ATOM   2135  N   GLU   137      22.702 337.669 250.682  1.00  0.00           N
ATOM   2136  H   GLU   137      23.035 336.865 251.194  1.00  0.00           H
ATOM   2137  CA  GLU   137      21.572 338.437 251.254  1.00  0.00           C
ATOM   2138  HA  GLU   137      20.785 338.451 250.498  1.00  0.00           H
ATOM   2139  CB  GLU   137      20.976 337.732 252.499  1.00  0.00           C
ATOM   2140  HB2 GLU   137      19.988 338.160 252.653  1.00  0.00           H
ATOM   2141  HB3 GLU   137      20.800 336.678 252.277  1.00  0.00           H
ATOM   2142  CG  GLU   137      21.800 337.852 253.808  1.00  0.00           C
ATOM   2143  HG2 GLU   137      22.435 336.965 253.889  1.00  0.00           H
ATOM   2144  HG3 GLU   137      22.437 338.741 253.793  1.00  0.00           H
ATOM   2145  CD  GLU   137      20.966 337.969 255.095  1.00  0.00           C
ATOM   2146  OE1 GLU   137      21.552 337.756 256.184  1.00  0.00           O
ATOM   2147  OE2 GLU   137      19.765 338.340 255.044  1.00  0.00           O
ATOM   2148  C   GLU   137      21.851 339.921 251.585  1.00  0.00           C
ATOM   2149  O   GLU   137      20.955 340.611 252.067  1.00  0.00           O
ATOM   2150  N   ARG   138      23.073 340.431 251.381  1.00  0.00           N
ATOM   2151  H   ARG   138      23.723 339.812 250.916  1.00  0.00           H
ATOM   2152  CA  ARG   138      23.555 341.717 251.929  1.00  0.00           C
ATOM   2153  HA  ARG   138      23.548 341.620 253.018  1.00  0.00           H
ATOM   2154  CB  ARG   138      25.018 341.947 251.512  1.00  0.00           C
ATOM   2155  HB2 ARG   138      25.396 342.816 252.052  1.00  0.00           H
ATOM   2156  HB3 ARG   138      25.599 341.081 251.831  1.00  0.00           H
ATOM   2157  CG  ARG   138      25.245 342.170 250.006  1.00  0.00           C
ATOM   2158  HG2 ARG   138      24.816 341.347 249.434  1.00  0.00           H
ATOM   2159  HG3 ARG   138      24.766 343.101 249.701  1.00  0.00           H
ATOM   2160  CD  ARG   138      26.747 342.260 249.704  1.00  0.00           C
ATOM   2161  HD2 ARG   138      27.200 342.997 250.371  1.00  0.00           H
ATOM   2162  HD3 ARG   138      27.206 341.288 249.897  1.00  0.00           H
ATOM   2163  NE  ARG   138      26.998 342.655 248.306  1.00  0.00           N
ATOM   2164  HE  ARG   138      26.210 342.789 247.672  1.00  0.00           H
ATOM   2165  CZ  ARG   138      28.165 342.881 247.735  1.00  0.00           C
ATOM   2166  NH1 ARG   138      29.295 342.739 248.365  1.00  0.00           N
ATOM   2167 HH11 ARG   138      29.292 342.457 249.325  1.00  0.00           H
ATOM   2168 HH12 ARG   138      30.167 343.047 247.933  1.00  0.00           H
ATOM   2169  NH2 ARG   138      28.179 343.270 246.499  1.00  0.00           N
ATOM   2170 HH21 ARG   138      27.264 343.351 246.059  1.00  0.00           H
ATOM   2171 HH22 ARG   138      29.024 343.324 245.937  1.00  0.00           H
ATOM   2172  C   ARG   138      22.661 342.928 251.633  1.00  0.00           C
ATOM   2173  O   ARG   138      22.554 343.827 252.469  1.00  0.00           O
ATOM   2174  N   THR   139      21.978 342.943 250.488  1.00  0.00           N
ATOM   2175  H   THR   139      22.074 342.137 249.885  1.00  0.00           H
ATOM   2176  CA  THR   139      20.937 343.926 250.136  1.00  0.00           C
ATOM   2177  HA  THR   139      21.349 344.929 250.232  1.00  0.00           H
ATOM   2178  CB  THR   139      20.479 343.731 248.677  1.00  0.00           C
ATOM   2179  HB  THR   139      19.619 344.372 248.480  1.00  0.00           H
ATOM   2180  CG2 THR   139      21.586 344.081 247.684  1.00  0.00           C
ATOM   2181 HG21 THR   139      21.909 345.111 247.831  1.00  0.00           H
ATOM   2182 HG22 THR   139      22.439 343.412 247.809  1.00  0.00           H
ATOM   2183 HG23 THR   139      21.209 343.981 246.667  1.00  0.00           H
ATOM   2184  OG1 THR   139      20.120 342.386 248.451  1.00  0.00           O
ATOM   2185  HG1 THR   139      19.902 342.283 247.508  1.00  0.00           H
ATOM   2186  C   THR   139      19.728 343.844 251.078  1.00  0.00           C
ATOM   2187  O   THR   139      19.324 344.846 251.671  1.00  0.00           O
ATOM   2188  N   ILE   140      19.167 342.644 251.238  1.00  0.00           N
ATOM   2189  H   ILE   140      19.625 341.894 250.735  1.00  0.00           H
ATOM   2190  CA  ILE   140      18.016 342.308 252.086  1.00  0.00           C
ATOM   2191  HA  ILE   140      17.200 342.979 251.818  1.00  0.00           H
ATOM   2192  CB  ILE   140      17.553 340.851 251.827  1.00  0.00           C
ATOM   2193  HB  ILE   140      18.275 340.177 252.290  1.00  0.00           H
ATOM   2194  CG2 ILE   140      16.194 340.593 252.502  1.00  0.00           C
ATOM   2195 HG21 ILE   140      15.442 341.286 252.126  1.00  0.00           H
ATOM   2196 HG22 ILE   140      15.878 339.567 252.305  1.00  0.00           H
ATOM   2197 HG23 ILE   140      16.287 340.699 253.583  1.00  0.00           H
ATOM   2198  CG1 ILE   140      17.481 340.459 250.330  1.00  0.00           C
ATOM   2199 HG12 ILE   140      18.490 340.452 249.915  1.00  0.00           H
ATOM   2200 HG13 ILE   140      17.110 339.436 250.255  1.00  0.00           H
ATOM   2201  CD1 ILE   140      16.604 341.358 249.445  1.00  0.00           C
ATOM   2202 HD11 ILE   140      15.570 341.339 249.789  1.00  0.00           H
ATOM   2203 HD12 ILE   140      16.972 342.384 249.457  1.00  0.00           H
ATOM   2204 HD13 ILE   140      16.639 340.991 248.418  1.00  0.00           H
ATOM   2205  C   ILE   140      18.330 342.525 253.574  1.00  0.00           C
ATOM   2206  O   ILE   140      17.520 343.140 254.275  1.00  0.00           O
ATOM   2207  N   GLU   141      19.505 342.086 254.045  1.00  0.00           N
ATOM   2208  H   GLU   141      20.087 341.543 253.411  1.00  0.00           H
ATOM   2209  CA  GLU   141      19.992 342.347 255.407  1.00  0.00           C
ATOM   2210  HA  GLU   141      19.272 341.921 256.108  1.00  0.00           H
ATOM   2211  CB  GLU   141      21.362 341.693 255.676  1.00  0.00           C
ATOM   2212  HB2 GLU   141      21.333 340.648 255.377  1.00  0.00           H
ATOM   2213  HB3 GLU   141      22.127 342.200 255.087  1.00  0.00           H
ATOM   2214  CG  GLU   141      21.705 341.781 257.178  1.00  0.00           C
ATOM   2215  HG2 GLU   141      21.541 342.798 257.536  1.00  0.00           H
ATOM   2216  HG3 GLU   141      21.002 341.152 257.727  1.00  0.00           H
ATOM   2217  CD  GLU   141      23.155 341.403 257.523  1.00  0.00           C
ATOM   2218  OE1 GLU   141      24.078 341.928 256.863  1.00  0.00           O
ATOM   2219  OE2 GLU   141      23.358 340.692 258.539  1.00  0.00           O
ATOM   2220  C   GLU   141      20.076 343.852 255.681  1.00  0.00           C
ATOM   2221  O   GLU   141      19.498 344.322 256.656  1.00  0.00           O
ATOM   2222  N   THR   142      20.759 344.623 254.826  1.00  0.00           N
ATOM   2223  H   THR   142      21.216 344.156 254.050  1.00  0.00           H
ATOM   2224  CA  THR   142      20.934 346.079 255.007  1.00  0.00           C
ATOM   2225  HA  THR   142      21.381 346.244 255.988  1.00  0.00           H
ATOM   2226  CB  THR   142      21.892 346.659 253.952  1.00  0.00           C
ATOM   2227  HB  THR   142      21.452 346.567 252.959  1.00  0.00           H
ATOM   2228  CG2 THR   142      22.247 348.122 254.215  1.00  0.00           C
ATOM   2229 HG21 THR   142      22.614 348.236 255.235  1.00  0.00           H
ATOM   2230 HG22 THR   142      23.024 348.442 253.521  1.00  0.00           H
ATOM   2231 HG23 THR   142      21.373 348.757 254.072  1.00  0.00           H
ATOM   2232  OG1 THR   142      23.114 345.955 253.977  1.00  0.00           O
ATOM   2233  HG1 THR   142      22.980 345.138 253.454  1.00  0.00           H
ATOM   2234  C   THR   142      19.598 346.836 254.988  1.00  0.00           C
ATOM   2235  O   THR   142      19.431 347.819 255.709  1.00  0.00           O
ATOM   2236  N   ALA   143      18.611 346.353 254.225  1.00  0.00           N
ATOM   2237  H   ALA   143      18.823 345.573 253.613  1.00  0.00           H
ATOM   2238  CA  ALA   143      17.241 346.867 254.246  1.00  0.00           C
ATOM   2239  HA  ALA   143      17.288 347.958 254.232  1.00  0.00           H
ATOM   2240  CB  ALA   143      16.555 346.423 252.949  1.00  0.00           C
ATOM   2241  HB1 ALA   143      16.513 345.336 252.898  1.00  0.00           H
ATOM   2242  HB2 ALA   143      15.546 346.834 252.910  1.00  0.00           H
ATOM   2243  HB3 ALA   143      17.118 346.798 252.093  1.00  0.00           H
ATOM   2244  C   ALA   143      16.427 346.478 255.509  1.00  0.00           C
ATOM   2245  O   ALA   143      15.349 347.038 255.717  1.00  0.00           O
ATOM   2246  N   LYS   144      16.940 345.571 256.361  1.00  0.00           N
ATOM   2247  H   LYS   144      17.828 345.180 256.056  1.00  0.00           H
ATOM   2248  CA  LYS   144      16.564 345.174 257.745  1.00  0.00           C
ATOM   2249  HA  LYS   144      17.179 344.304 257.988  1.00  0.00           H
ATOM   2250  CB  LYS   144      16.989 346.281 258.731  1.00  0.00           C
ATOM   2251  HB2 LYS   144      16.542 347.223 258.409  1.00  0.00           H
ATOM   2252  HB3 LYS   144      16.607 346.050 259.727  1.00  0.00           H
ATOM   2253  CG  LYS   144      18.521 346.412 258.828  1.00  0.00           C
ATOM   2254  HG2 LYS   144      18.914 345.531 259.338  1.00  0.00           H
ATOM   2255  HG3 LYS   144      18.950 346.444 257.832  1.00  0.00           H
ATOM   2256  CD  LYS   144      19.009 347.666 259.558  1.00  0.00           C
ATOM   2257  HD2 LYS   144      18.585 347.704 260.563  1.00  0.00           H
ATOM   2258  HD3 LYS   144      20.097 347.615 259.632  1.00  0.00           H
ATOM   2259  CE  LYS   144      18.606 348.914 258.766  1.00  0.00           C
ATOM   2260  HE2 LYS   144      18.782 348.738 257.700  1.00  0.00           H
ATOM   2261  HE3 LYS   144      17.534 349.080 258.902  1.00  0.00           H
ATOM   2262  NZ  LYS   144      19.357 350.108 259.203  1.00  0.00           N
ATOM   2263  HZ1 LYS   144      20.293 350.117 258.802  1.00  0.00           H
ATOM   2264  HZ2 LYS   144      18.856 350.948 258.939  1.00  0.00           H
ATOM   2265  HZ3 LYS   144      19.441 350.147 260.217  1.00  0.00           H
ATOM   2266  C   LYS   144      15.130 344.708 258.044  1.00  0.00           C
ATOM   2267  O   LYS   144      14.946 343.953 258.999  1.00  0.00           O
ATOM   2268  N   GLY   145      14.127 345.076 257.251  1.00  0.00           N
ATOM   2269  H   GLY   145      14.398 345.691 256.495  1.00  0.00           H
ATOM   2270  CA  GLY   145      12.692 344.968 257.564  1.00  0.00           C
ATOM   2271  HA2 GLY   145      12.507 345.456 258.522  1.00  0.00           H
ATOM   2272  HA3 GLY   145      12.130 345.517 256.807  1.00  0.00           H
ATOM   2273  C   GLY   145      12.092 343.556 257.642  1.00  0.00           C
ATOM   2274  O   GLY   145      10.882 343.436 257.853  1.00  0.00           O
ATOM   2275  N   ILE   146      12.895 342.499 257.456  1.00  0.00           N
ATOM   2276  H   ILE   146      13.866 342.721 257.310  1.00  0.00           H
ATOM   2277  CA  ILE   146      12.460 341.091 257.544  1.00  0.00           C
ATOM   2278  HA  ILE   146      11.673 341.047 258.295  1.00  0.00           H
ATOM   2279  CB  ILE   146      11.845 340.664 256.185  1.00  0.00           C
ATOM   2280  HB  ILE   146      11.173 341.465 255.871  1.00  0.00           H
ATOM   2281  CG2 ILE   146      12.918 340.522 255.091  1.00  0.00           C
ATOM   2282 HG21 ILE   146      13.582 339.680 255.298  1.00  0.00           H
ATOM   2283 HG22 ILE   146      12.433 340.350 254.129  1.00  0.00           H
ATOM   2284 HG23 ILE   146      13.508 341.433 255.027  1.00  0.00           H
ATOM   2285  CG1 ILE   146      10.999 339.373 256.224  1.00  0.00           C
ATOM   2286 HG12 ILE   146      10.630 339.173 255.217  1.00  0.00           H
ATOM   2287 HG13 ILE   146      11.617 338.526 256.515  1.00  0.00           H
ATOM   2288  CD1 ILE   146       9.782 339.454 257.156  1.00  0.00           C
ATOM   2289 HD11 ILE   146       9.164 340.313 256.891  1.00  0.00           H
ATOM   2290 HD12 ILE   146       9.191 338.543 257.058  1.00  0.00           H
ATOM   2291 HD13 ILE   146      10.098 339.545 258.194  1.00  0.00           H
ATOM   2292  C   ILE   146      13.528 340.096 258.044  1.00  0.00           C
ATOM   2293  O   ILE   146      13.143 339.045 258.556  1.00  0.00           O
ATOM   2294  N   ASN   147      14.834 340.411 257.962  1.00  0.00           N
ATOM   2295  H   ASN   147      15.078 341.292 257.546  1.00  0.00           H
ATOM   2296  CA  ASN   147      15.969 339.503 258.250  1.00  0.00           C
ATOM   2297  HA  ASN   147      16.000 338.746 257.468  1.00  0.00           H
ATOM   2298  CB  ASN   147      17.291 340.292 258.144  1.00  0.00           C
ATOM   2299  HB2 ASN   147      17.479 340.558 257.104  1.00  0.00           H
ATOM   2300  HB3 ASN   147      17.223 341.179 258.773  1.00  0.00           H
ATOM   2301  CG  ASN   147      18.506 339.527 258.634  1.00  0.00           C
ATOM   2302  OD1 ASN   147      18.790 339.528 259.823  1.00  0.00           O
ATOM   2303  ND2 ASN   147      19.262 338.886 257.770  1.00  0.00           N
ATOM   2304 HD21 ASN   147      20.074 338.392 258.102  1.00  0.00           H
ATOM   2305 HD22 ASN   147      19.118 338.802 256.763  1.00  0.00           H
ATOM   2306  C   ASN   147      15.839 338.726 259.576  1.00  0.00           C
ATOM   2307  O   ASN   147      16.035 337.512 259.598  1.00  0.00           O
ATOM   2308  N   GLY   148      15.418 339.383 260.660  1.00  0.00           N
ATOM   2309  H   GLY   148      15.386 340.396 260.595  1.00  0.00           H
ATOM   2310  CA  GLY   148      15.166 338.738 261.955  1.00  0.00           C
ATOM   2311  HA2 GLY   148      16.123 338.465 262.403  1.00  0.00           H
ATOM   2312  HA3 GLY   148      14.685 339.462 262.609  1.00  0.00           H
ATOM   2313  C   GLY   148      14.283 337.476 261.901  1.00  0.00           C
ATOM   2314  O   GLY   148      14.509 336.546 262.672  1.00  0.00           O
ATOM   2315  N   THR   149      13.319 337.386 260.976  1.00  0.00           N
ATOM   2316  H   THR   149      13.235 338.150 260.316  1.00  0.00           H
ATOM   2317  CA  THR   149      12.448 336.198 260.802  1.00  0.00           C
ATOM   2318  HA  THR   149      12.074 335.901 261.781  1.00  0.00           H
ATOM   2319  CB  THR   149      11.225 336.495 259.919  1.00  0.00           C
ATOM   2320  HB  THR   149      10.603 335.600 259.881  1.00  0.00           H
ATOM   2321  CG2 THR   149      10.369 337.641 260.458  1.00  0.00           C
ATOM   2322 HG21 THR   149       9.483 337.746 259.832  1.00  0.00           H
ATOM   2323 HG22 THR   149      10.055 337.413 261.477  1.00  0.00           H
ATOM   2324 HG23 THR   149      10.924 338.579 260.449  1.00  0.00           H
ATOM   2325  OG1 THR   149      11.610 336.817 258.604  1.00  0.00           O
ATOM   2326  HG1 THR   149      12.122 337.643 258.619  1.00  0.00           H
ATOM   2327  C   THR   149      13.157 334.966 260.222  1.00  0.00           C
ATOM   2328  O   THR   149      12.617 333.861 260.295  1.00  0.00           O
ATOM   2329  N   VAL   150      14.369 335.129 259.676  1.00  0.00           N
ATOM   2330  H   VAL   150      14.728 336.077 259.626  1.00  0.00           H
ATOM   2331  CA  VAL   150      15.181 334.068 259.049  1.00  0.00           C
ATOM   2332  HA  VAL   150      14.717 333.105 259.260  1.00  0.00           H
ATOM   2333  CB  VAL   150      15.213 334.202 257.509  1.00  0.00           C
ATOM   2334  HB  VAL   150      15.847 333.411 257.108  1.00  0.00           H
ATOM   2335  CG1 VAL   150      13.816 334.006 256.905  1.00  0.00           C
ATOM   2336 HG11 VAL   150      13.887 334.007 255.817  1.00  0.00           H
ATOM   2337 HG12 VAL   150      13.409 333.049 257.230  1.00  0.00           H
ATOM   2338 HG13 VAL   150      13.145 334.805 257.221  1.00  0.00           H
ATOM   2339  CG2 VAL   150      15.769 335.547 257.023  1.00  0.00           C
ATOM   2340 HG21 VAL   150      16.758 335.718 257.450  1.00  0.00           H
ATOM   2341 HG22 VAL   150      15.856 335.529 255.937  1.00  0.00           H
ATOM   2342 HG23 VAL   150      15.106 336.361 257.312  1.00  0.00           H
ATOM   2343  C   VAL   150      16.598 333.950 259.627  1.00  0.00           C
ATOM   2344  O   VAL   150      17.334 333.062 259.209  1.00  0.00           O
ATOM   2345  N   ASN   151      16.965 334.768 260.627  1.00  0.00           N
ATOM   2346  H   ASN   151      16.324 335.518 260.840  1.00  0.00           H
ATOM   2347  CA  ASN   151      18.292 334.795 261.273  1.00  0.00           C
ATOM   2348  HA  ASN   151      18.988 335.234 260.555  1.00  0.00           H
ATOM   2349  CB  ASN   151      18.258 335.720 262.513  1.00  0.00           C
ATOM   2350  HB2 ASN   151      19.280 336.034 262.726  1.00  0.00           H
ATOM   2351  HB3 ASN   151      17.680 336.618 262.298  1.00  0.00           H
ATOM   2352  CG  ASN   151      17.725 335.050 263.776  1.00  0.00           C
ATOM   2353  OD1 ASN   151      18.464 334.577 264.625  1.00  0.00           O
ATOM   2354  ND2 ASN   151      16.431 334.955 263.956  1.00  0.00           N
ATOM   2355 HD21 ASN   151      16.144 334.484 264.796  1.00  0.00           H
ATOM   2356 HD22 ASN   151      15.759 335.437 263.369  1.00  0.00           H
ATOM   2357  C   ASN   151      18.852 333.399 261.622  1.00  0.00           C
ATOM   2358  O   ASN   151      20.045 333.151 261.466  1.00  0.00           O
ATOM   2359  N   TYR   152      17.970 332.480 262.028  1.00  0.00           N
ATOM   2360  H   TYR   152      17.021 332.797 262.145  1.00  0.00           H
ATOM   2361  CA  TYR   152      18.256 331.079 262.334  1.00  0.00           C
ATOM   2362  HA  TYR   152      18.878 331.043 263.229  1.00  0.00           H
ATOM   2363  CB  TYR   152      16.928 330.362 262.629  1.00  0.00           C
ATOM   2364  HB2 TYR   152      16.369 330.267 261.697  1.00  0.00           H
ATOM   2365  HB3 TYR   152      17.159 329.350 262.964  1.00  0.00           H
ATOM   2366  CG  TYR   152      16.021 331.007 263.668  1.00  0.00           C
ATOM   2367  CD1 TYR   152      16.235 330.753 265.036  1.00  0.00           C
ATOM   2368  HD1 TYR   152      17.081 330.153 265.340  1.00  0.00           H
ATOM   2369  CE1 TYR   152      15.335 331.249 266.000  1.00  0.00           C
ATOM   2370  HE1 TYR   152      15.482 331.032 267.047  1.00  0.00           H
ATOM   2371  CZ  TYR   152      14.229 332.029 265.601  1.00  0.00           C
ATOM   2372  OH  TYR   152      13.323 332.445 266.525  1.00  0.00           O
ATOM   2373  HH  TYR   152      13.319 331.822 267.271  1.00  0.00           H
ATOM   2374  CE2 TYR   152      14.041 332.327 264.234  1.00  0.00           C
ATOM   2375  HE2 TYR   152      13.195 332.931 263.938  1.00  0.00           H
ATOM   2376  CD2 TYR   152      14.927 331.804 263.269  1.00  0.00           C
ATOM   2377  HD2 TYR   152      14.745 331.993 262.218  1.00  0.00           H
ATOM   2378  C   TYR   152      19.004 330.327 261.214  1.00  0.00           C
ATOM   2379  O   TYR   152      19.821 329.452 261.507  1.00  0.00           O
ATOM   2380  N   ASP   153      18.745 330.641 259.939  1.00  0.00           N
ATOM   2381  H   ASP   153      18.115 331.414 259.749  1.00  0.00           H
ATOM   2382  CA  ASP   153      19.351 329.950 258.791  1.00  0.00           C
ATOM   2383  HA  ASP   153      19.313 328.884 259.001  1.00  0.00           H
ATOM   2384  CB  ASP   153      18.525 330.214 257.519  1.00  0.00           C
ATOM   2385  HB2 ASP   153      17.468 330.278 257.786  1.00  0.00           H
ATOM   2386  HB3 ASP   153      18.810 331.173 257.083  1.00  0.00           H
ATOM   2387  CG  ASP   153      18.696 329.083 256.496  1.00  0.00           C
ATOM   2388  OD1 ASP   153      19.506 329.226 255.548  1.00  0.00           O
ATOM   2389  OD2 ASP   153      18.039 328.032 256.698  1.00  0.00           O
ATOM   2390  C   ASP   153      20.831 330.323 258.583  1.00  0.00           C
ATOM   2391  O   ASP   153      21.632 329.477 258.172  1.00  0.00           O
ATOM   2392  N   SER   154      21.206 331.558 258.934  1.00  0.00           N
ATOM   2393  H   SER   154      20.479 332.186 259.253  1.00  0.00           H
ATOM   2394  CA  SER   154      22.563 332.121 258.838  1.00  0.00           C
ATOM   2395  HA  SER   154      23.004 331.808 257.891  1.00  0.00           H
ATOM   2396  CB  SER   154      22.483 333.657 258.833  1.00  0.00           C
ATOM   2397  HB2 SER   154      22.118 334.010 259.799  1.00  0.00           H
ATOM   2398  HB3 SER   154      23.479 334.067 258.663  1.00  0.00           H
ATOM   2399  OG  SER   154      21.611 334.110 257.812  1.00  0.00           O
ATOM   2400  HG  SER   154      21.726 335.062 257.694  1.00  0.00           H
ATOM   2401  C   SER   154      23.514 331.679 259.965  1.00  0.00           C
ATOM   2402  O   SER   154      24.692 332.043 259.948  1.00  0.00           O
ATOM   2403  N   VAL   155      23.023 330.923 260.956  1.00  0.00           N
ATOM   2404  H   VAL   155      22.047 330.673 260.882  1.00  0.00           H
ATOM   2405  CA  VAL   155      23.793 330.437 262.116  1.00  0.00           C
ATOM   2406  HA  VAL   155      24.360 331.280 262.500  1.00  0.00           H
ATOM   2407  CB  VAL   155      22.846 329.960 263.240  1.00  0.00           C
ATOM   2408  HB  VAL   155      22.205 329.173 262.851  1.00  0.00           H
ATOM   2409  CG1 VAL   155      23.583 329.411 264.471  1.00  0.00           C
ATOM   2410 HG11 VAL   155      22.857 329.086 265.216  1.00  0.00           H
ATOM   2411 HG12 VAL   155      24.186 328.544 264.201  1.00  0.00           H
ATOM   2412 HG13 VAL   155      24.215 330.182 264.910  1.00  0.00           H
ATOM   2413  CG2 VAL   155      21.960 331.108 263.742  1.00  0.00           C
ATOM   2414 HG21 VAL   155      22.577 331.916 264.137  1.00  0.00           H
ATOM   2415 HG22 VAL   155      21.354 331.496 262.927  1.00  0.00           H
ATOM   2416 HG23 VAL   155      21.288 330.750 264.521  1.00  0.00           H
ATOM   2417  C   VAL   155      24.755 329.302 261.708  1.00  0.00           C
ATOM   2418  O   VAL   155      24.345 328.333 261.072  1.00  0.00           O
ATOM   2419  N   ASN   156      26.028 329.306 262.116  1.00  0.00           N
ATOM   2420  H   ASN   156      26.559 328.496 261.817  1.00  0.00           H
ATOM   2421  CA  ASN   156      26.731 330.306 262.925  1.00  0.00           C
ATOM   2422  HA  ASN   156      26.023 330.638 263.683  1.00  0.00           H
ATOM   2423  CB  ASN   156      27.878 329.676 263.765  1.00  0.00           C
ATOM   2424  HB2 ASN   156      28.540 330.468 264.108  1.00  0.00           H
ATOM   2425  HB3 ASN   156      27.416 329.244 264.653  1.00  0.00           H
ATOM   2426  CG  ASN   156      28.727 328.558 263.166  1.00  0.00           C
ATOM   2427  OD1 ASN   156      28.323 327.791 262.304  1.00  0.00           O
ATOM   2428  ND2 ASN   156      29.930 328.383 263.659  1.00  0.00           N
ATOM   2429 HD21 ASN   156      30.470 327.624 263.254  1.00  0.00           H
ATOM   2430 HD22 ASN   156      30.306 328.971 264.376  1.00  0.00           H
ATOM   2431  C   ASN   156      27.034 331.624 262.166  1.00  0.00           C
ATOM   2432  O   ASN   156      26.476 332.643 262.550  1.00  0.00           O
ATOM   2433  N   SER   157      27.840 331.705 261.106  1.00  0.00           N
ATOM   2434  H   SER   157      27.825 332.612 260.660  1.00  0.00           H
ATOM   2435  CA  SER   157      28.802 330.743 260.567  1.00  0.00           C
ATOM   2436  HA  SER   157      28.381 329.745 260.672  1.00  0.00           H
ATOM   2437  CB  SER   157      28.989 330.966 259.058  1.00  0.00           C
ATOM   2438  HB2 SER   157      29.772 330.302 258.687  1.00  0.00           H
ATOM   2439  HB3 SER   157      28.059 330.717 258.544  1.00  0.00           H
ATOM   2440  OG  SER   157      29.326 332.309 258.766  1.00  0.00           O
ATOM   2441  HG  SER   157      29.859 332.328 257.939  1.00  0.00           H
ATOM   2442  C   SER   157      30.184 330.714 261.254  1.00  0.00           C
ATOM   2443  O   SER   157      30.922 329.759 261.031  1.00  0.00           O
ATOM   2444  N   ASP   158      30.629 331.615 262.141  1.00  0.00           N
ATOM   2445  H   ASP   158      31.526 331.292 262.480  1.00  0.00           H
ATOM   2446  CA  ASP   158      30.328 333.047 262.367  1.00  0.00           C
ATOM   2447  HA  ASP   158      29.630 333.416 261.614  1.00  0.00           H
ATOM   2448  CB  ASP   158      29.702 333.242 263.774  1.00  0.00           C
ATOM   2449  HB2 ASP   158      28.755 332.715 263.827  1.00  0.00           H
ATOM   2450  HB3 ASP   158      30.355 332.791 264.519  1.00  0.00           H
ATOM   2451  CG  ASP   158      29.465 334.699 264.188  1.00  0.00           C
ATOM   2452  OD1 ASP   158      30.472 335.403 264.421  1.00  0.00           O
ATOM   2453  OD2 ASP   158      28.303 335.134 264.343  1.00  0.00           O
ATOM   2454  C   ASP   158      31.660 333.802 262.160  1.00  0.00           C
ATOM   2455  O   ASP   158      31.970 334.233 261.054  1.00  0.00           O
ATOM   2456  N   ASN   159      32.525 333.833 263.176  1.00  0.00           N
ATOM   2457  H   ASN   159      32.048 333.870 264.066  1.00  0.00           H
ATOM   2458  CA  ASN   159      33.762 333.043 263.160  1.00  0.00           C
ATOM   2459  HA  ASN   159      33.944 332.674 262.146  1.00  0.00           H
ATOM   2460  CB  ASN   159      34.951 333.938 263.556  1.00  0.00           C
ATOM   2461  HB2 ASN   159      35.036 334.735 262.818  1.00  0.00           H
ATOM   2462  HB3 ASN   159      34.782 334.409 264.517  1.00  0.00           H
ATOM   2463  CG  ASN   159      36.273 333.188 263.574  1.00  0.00           C
ATOM   2464  OD1 ASN   159      36.880 332.931 262.549  1.00  0.00           O
ATOM   2465  ND2 ASN   159      36.766 332.795 264.724  1.00  0.00           N
ATOM   2466 HD21 ASN   159      37.614 332.247 264.686  1.00  0.00           H
ATOM   2467 HD22 ASN   159      36.296 332.956 265.609  1.00  0.00           H
ATOM   2468  C   ASN   159      33.516 331.810 264.054  1.00  0.00           C
ATOM   2469  O   ASN   159      33.267 330.715 263.549  1.00  0.00           O
ATOM   2470  N   SER   160      33.334 332.038 265.359  1.00  0.00           N
ATOM   2471  H   SER   160      33.744 332.878 265.732  1.00  0.00           H
ATOM   2472  CA  SER   160      32.254 331.401 266.135  1.00  0.00           C
ATOM   2473  HA  SER   160      31.547 331.022 265.399  1.00  0.00           H
ATOM   2474  CB  SER   160      32.728 330.142 266.875  1.00  0.00           C
ATOM   2475  HB2 SER   160      31.888 329.447 266.929  1.00  0.00           H
ATOM   2476  HB3 SER   160      33.528 329.661 266.311  1.00  0.00           H
ATOM   2477  OG  SER   160      33.159 330.394 268.195  1.00  0.00           O
ATOM   2478  HG  SER   160      32.903 329.603 268.719  1.00  0.00           H
ATOM   2479  C   SER   160      31.385 332.316 267.036  1.00  0.00           C
ATOM   2480  O   SER   160      30.343 331.852 267.486  1.00  0.00           O
ATOM   2481  N   LYS   161      31.646 333.614 267.293  1.00  0.00           N
ATOM   2482  H   LYS   161      30.871 334.021 267.798  1.00  0.00           H
ATOM   2483  CA  LYS   161      32.795 334.497 266.988  1.00  0.00           C
ATOM   2484  HA  LYS   161      32.939 334.467 265.911  1.00  0.00           H
ATOM   2485  CB  LYS   161      32.440 335.969 267.281  1.00  0.00           C
ATOM   2486  HB2 LYS   161      31.401 336.142 266.994  1.00  0.00           H
ATOM   2487  HB3 LYS   161      32.546 336.175 268.346  1.00  0.00           H
ATOM   2488  CG  LYS   161      33.328 336.932 266.458  1.00  0.00           C
ATOM   2489  HG2 LYS   161      34.375 336.821 266.739  1.00  0.00           H
ATOM   2490  HG3 LYS   161      33.223 336.678 265.402  1.00  0.00           H
ATOM   2491  CD  LYS   161      32.932 338.401 266.651  1.00  0.00           C
ATOM   2492  HD2 LYS   161      31.845 338.464 266.644  1.00  0.00           H
ATOM   2493  HD3 LYS   161      33.282 338.767 267.617  1.00  0.00           H
ATOM   2494  CE  LYS   161      33.448 339.298 265.516  1.00  0.00           C
ATOM   2495  HE2 LYS   161      33.238 338.807 264.561  1.00  0.00           H
ATOM   2496  HE3 LYS   161      32.876 340.230 265.536  1.00  0.00           H
ATOM   2497  NZ  LYS   161      34.891 339.625 265.602  1.00  0.00           N
ATOM   2498  HZ1 LYS   161      35.117 340.150 266.439  1.00  0.00           H
ATOM   2499  HZ2 LYS   161      35.493 338.807 265.507  1.00  0.00           H
ATOM   2500  HZ3 LYS   161      35.147 340.240 264.832  1.00  0.00           H
ATOM   2501  C   LYS   161      34.155 334.131 267.627  1.00  0.00           C
ATOM   2502  O   LYS   161      35.147 334.421 266.963  1.00  0.00           O
ATOM   2503  N   PRO   162      34.280 333.494 268.815  1.00  0.00           N
ATOM   2504  CD  PRO   162      33.256 333.258 269.835  1.00  0.00           C
ATOM   2505  HD2 PRO   162      32.395 332.717 269.453  1.00  0.00           H
ATOM   2506  HD3 PRO   162      32.942 334.211 270.261  1.00  0.00           H
ATOM   2507  CG  PRO   162      33.912 332.399 270.918  1.00  0.00           C
ATOM   2508  HG2 PRO   162      33.777 331.340 270.691  1.00  0.00           H
ATOM   2509  HG3 PRO   162      33.524 332.632 271.909  1.00  0.00           H
ATOM   2510  CB  PRO   162      35.379 332.777 270.777  1.00  0.00           C
ATOM   2511  HB2 PRO   162      36.052 332.079 271.258  1.00  0.00           H
ATOM   2512  HB3 PRO   162      35.526 333.755 271.240  1.00  0.00           H
ATOM   2513  CA  PRO   162      35.561 332.924 269.260  1.00  0.00           C
ATOM   2514  HA  PRO   162      36.351 333.655 269.091  1.00  0.00           H
ATOM   2515  C   PRO   162      35.899 331.680 268.380  1.00  0.00           C
ATOM   2516  O   PRO   162      35.740 331.747 267.169  1.00  0.00           O
ATOM   2517  N   LYS   163      36.454 330.535 268.783  1.00  0.00           N
ATOM   2518  H   LYS   163      36.524 329.949 267.961  1.00  0.00           H
ATOM   2519  CA  LYS   163      36.949 329.940 270.037  1.00  0.00           C
ATOM   2520  HA  LYS   163      36.237 330.099 270.843  1.00  0.00           H
ATOM   2521  CB  LYS   163      37.020 328.409 269.826  1.00  0.00           C
ATOM   2522  HB2 LYS   163      37.739 328.189 269.034  1.00  0.00           H
ATOM   2523  HB3 LYS   163      37.372 327.936 270.745  1.00  0.00           H
ATOM   2524  CG  LYS   163      35.657 327.783 269.468  1.00  0.00           C
ATOM   2525  HG2 LYS   163      34.943 327.999 270.263  1.00  0.00           H
ATOM   2526  HG3 LYS   163      35.290 328.211 268.535  1.00  0.00           H
ATOM   2527  CD  LYS   163      35.769 326.263 269.292  1.00  0.00           C
ATOM   2528  HD2 LYS   163      36.575 326.053 268.588  1.00  0.00           H
ATOM   2529  HD3 LYS   163      36.012 325.804 270.252  1.00  0.00           H
ATOM   2530  CE  LYS   163      34.459 325.672 268.750  1.00  0.00           C
ATOM   2531  HE2 LYS   163      33.655 325.869 269.466  1.00  0.00           H
ATOM   2532  HE3 LYS   163      34.205 326.176 267.813  1.00  0.00           H
ATOM   2533  NZ  LYS   163      34.592 324.215 268.513  1.00  0.00           N
ATOM   2534  HZ1 LYS   163      35.397 324.031 267.915  1.00  0.00           H
ATOM   2535  HZ2 LYS   163      34.714 323.713 269.387  1.00  0.00           H
ATOM   2536  HZ3 LYS   163      33.766 323.823 268.064  1.00  0.00           H
ATOM   2537  C   LYS   163      38.316 330.497 270.493  1.00  0.00           C
ATOM   2538  O   LYS   163      39.008 329.810 271.236  1.00  0.00           O
ATOM   2539  N   ILE   164      38.704 331.687 270.006  1.00  0.00           N
ATOM   2540  H   ILE   164      38.051 332.114 269.375  1.00  0.00           H
ATOM   2541  CA  ILE   164      40.024 332.354 270.101  1.00  0.00           C
ATOM   2542  HA  ILE   164      40.604 331.963 269.263  1.00  0.00           H
ATOM   2543  CB  ILE   164      39.917 333.879 269.860  1.00  0.00           C
ATOM   2544  HB  ILE   164      40.922 334.294 269.966  1.00  0.00           H
ATOM   2545  CG2 ILE   164      39.470 334.140 268.409  1.00  0.00           C
ATOM   2546 HG21 ILE   164      40.106 333.586 267.716  1.00  0.00           H
ATOM   2547 HG22 ILE   164      38.435 333.842 268.251  1.00  0.00           H
ATOM   2548 HG23 ILE   164      39.572 335.198 268.167  1.00  0.00           H
ATOM   2549  CG1 ILE   164      39.002 334.585 270.887  1.00  0.00           C
ATOM   2550 HG12 ILE   164      37.981 334.220 270.786  1.00  0.00           H
ATOM   2551 HG13 ILE   164      39.346 334.346 271.893  1.00  0.00           H
ATOM   2552  CD1 ILE   164      38.988 336.115 270.760  1.00  0.00           C
ATOM   2553 HD11 ILE   164      40.007 336.501 270.798  1.00  0.00           H
ATOM   2554 HD12 ILE   164      38.519 336.416 269.823  1.00  0.00           H
ATOM   2555 HD13 ILE   164      38.414 336.539 271.584  1.00  0.00           H
ATOM   2556  C   ILE   164      40.847 332.017 271.359  1.00  0.00           C
ATOM   2557  O   ILE   164      40.366 332.011 272.490  1.00  0.00           O
ATOM   2558  N   PHE   165      42.088 331.592 271.135  1.00  0.00           N
ATOM   2559  H   PHE   165      42.498 331.938 270.278  1.00  0.00           H
ATOM   2560  CA  PHE   165      42.343 330.159 271.272  1.00  0.00           C
ATOM   2561  HA  PHE   165      41.388 329.664 271.419  1.00  0.00           H
ATOM   2562  CB  PHE   165      42.909 329.663 269.919  1.00  0.00           C
ATOM   2563  HB2 PHE   165      42.495 330.288 269.127  1.00  0.00           H
ATOM   2564  HB3 PHE   165      43.986 329.834 269.910  1.00  0.00           H
ATOM   2565  CG  PHE   165      42.623 328.233 269.474  1.00  0.00           C
ATOM   2566  CD1 PHE   165      41.385 327.601 269.719  1.00  0.00           C
ATOM   2567  HD1 PHE   165      40.596 328.105 270.254  1.00  0.00           H
ATOM   2568  CE1 PHE   165      41.143 326.298 269.244  1.00  0.00           C
ATOM   2569  HE1 PHE   165      40.191 325.822 269.433  1.00  0.00           H
ATOM   2570  CZ  PHE   165      42.129 325.619 268.509  1.00  0.00           C
ATOM   2571  HZ  PHE   165      41.941 324.620 268.136  1.00  0.00           H
ATOM   2572  CE2 PHE   165      43.352 326.250 268.234  1.00  0.00           C
ATOM   2573  HE2 PHE   165      44.107 325.737 267.650  1.00  0.00           H
ATOM   2574  CD2 PHE   165      43.587 327.555 268.702  1.00  0.00           C
ATOM   2575  HD2 PHE   165      44.522 328.039 268.470  1.00  0.00           H
ATOM   2576  C   PHE   165      43.173 329.825 272.522  1.00  0.00           C
ATOM   2577  O   PHE   165      44.391 329.671 272.460  1.00  0.00           O
ATOM   2578  N   LYS   166      42.507 329.679 273.682  1.00  0.00           N
ATOM   2579  H   LYS   166      41.525 329.931 273.648  1.00  0.00           H
ATOM   2580  CA  LYS   166      43.112 329.272 274.977  1.00  0.00           C
ATOM   2581  HA  LYS   166      43.956 329.935 275.156  1.00  0.00           H
ATOM   2582  CB  LYS   166      42.115 329.467 276.142  1.00  0.00           C
ATOM   2583  HB2 LYS   166      41.145 329.040 275.882  1.00  0.00           H
ATOM   2584  HB3 LYS   166      42.491 328.935 277.017  1.00  0.00           H
ATOM   2585  CG  LYS   166      41.949 330.946 276.542  1.00  0.00           C
ATOM   2586  HG2 LYS   166      42.936 331.404 276.620  1.00  0.00           H
ATOM   2587  HG3 LYS   166      41.380 331.471 275.773  1.00  0.00           H
ATOM   2588  CD  LYS   166      41.243 331.092 277.902  1.00  0.00           C
ATOM   2589  HD2 LYS   166      40.228 330.696 277.830  1.00  0.00           H
ATOM   2590  HD3 LYS   166      41.793 330.522 278.654  1.00  0.00           H
ATOM   2591  CE  LYS   166      41.191 332.564 278.334  1.00  0.00           C
ATOM   2592  HE2 LYS   166      42.204 332.974 278.310  1.00  0.00           H
ATOM   2593  HE3 LYS   166      40.578 333.119 277.617  1.00  0.00           H
ATOM   2594  NZ  LYS   166      40.627 332.721 279.697  1.00  0.00           N
ATOM   2595  HZ1 LYS   166      40.543 333.697 279.948  1.00  0.00           H
ATOM   2596  HZ2 LYS   166      39.693 332.323 279.753  1.00  0.00           H
ATOM   2597  HZ3 LYS   166      41.201 332.255 280.402  1.00  0.00           H
ATOM   2598  C   LYS   166      43.743 327.861 275.009  1.00  0.00           C
ATOM   2599  O   LYS   166      44.310 327.459 276.023  1.00  0.00           O
ATOM   2600  N   SER   167      43.714 327.107 273.914  1.00  0.00           N
ATOM   2601  H   SER   167      43.263 327.482 273.092  1.00  0.00           H
ATOM   2602  CA  SER   167      44.644 325.992 273.655  1.00  0.00           C
ATOM   2603  HA  SER   167      44.599 325.269 274.470  1.00  0.00           H
ATOM   2604  CB  SER   167      44.219 325.291 272.362  1.00  0.00           C
ATOM   2605  HB2 SER   167      44.995 324.595 272.040  1.00  0.00           H
ATOM   2606  HB3 SER   167      43.289 324.747 272.533  1.00  0.00           H
ATOM   2607  OG  SER   167      44.005 326.278 271.374  1.00  0.00           O
ATOM   2608  HG  SER   167      43.670 325.868 270.563  1.00  0.00           H
ATOM   2609  C   SER   167      46.106 326.460 273.523  1.00  0.00           C
ATOM   2610  O   SER   167      47.020 325.743 273.916  1.00  0.00           O
ATOM   2611  N   GLN   168      46.326 327.683 273.029  1.00  0.00           N
ATOM   2612  H   GLN   168      45.512 328.187 272.693  1.00  0.00           H
ATOM   2613  CA  GLN   168      47.623 328.338 272.804  1.00  0.00           C
ATOM   2614  HA  GLN   168      48.414 327.593 272.904  1.00  0.00           H
ATOM   2615  CB  GLN   168      47.675 328.885 271.357  1.00  0.00           C
ATOM   2616  HB2 GLN   168      46.947 329.691 271.251  1.00  0.00           H
ATOM   2617  HB3 GLN   168      48.667 329.302 271.184  1.00  0.00           H
ATOM   2618  CG  GLN   168      47.410 327.832 270.264  1.00  0.00           C
ATOM   2619  HG2 GLN   168      48.074 326.979 270.415  1.00  0.00           H
ATOM   2620  HG3 GLN   168      46.381 327.481 270.333  1.00  0.00           H
ATOM   2621  CD  GLN   168      47.629 328.398 268.860  1.00  0.00           C
ATOM   2622  OE1 GLN   168      46.757 329.006 268.248  1.00  0.00           O
ATOM   2623  NE2 GLN   168      48.793 328.222 268.280  1.00  0.00           N
ATOM   2624 HE21 GLN   168      48.885 328.672 267.379  1.00  0.00           H
ATOM   2625 HE22 GLN   168      49.573 327.729 268.706  1.00  0.00           H
ATOM   2626  C   GLN   168      47.917 329.447 273.848  1.00  0.00           C
ATOM   2627  O   GLN   168      48.723 330.345 273.584  1.00  0.00           O
ATOM   2628  N   ILE   169      47.228 329.418 275.004  1.00  0.00           N
ATOM   2629  H   ILE   169      46.610 328.630 275.131  1.00  0.00           H
ATOM   2630  CA  ILE   169      47.372 330.340 276.149  1.00  0.00           C
ATOM   2631  HA  ILE   169      48.379 330.758 276.118  1.00  0.00           H
ATOM   2632  CB  ILE   169      46.360 331.514 276.090  1.00  0.00           C
ATOM   2633  HB  ILE   169      45.367 331.119 276.304  1.00  0.00           H
ATOM   2634  CG2 ILE   169      46.719 332.527 277.193  1.00  0.00           C
ATOM   2635 HG21 ILE   169      47.694 332.972 276.992  1.00  0.00           H
ATOM   2636 HG22 ILE   169      45.976 333.321 277.239  1.00  0.00           H
ATOM   2637 HG23 ILE   169      46.747 332.048 278.172  1.00  0.00           H
ATOM   2638  CG1 ILE   169      46.307 332.211 274.707  1.00  0.00           C
ATOM   2639 HG12 ILE   169      47.277 332.656 274.483  1.00  0.00           H
ATOM   2640 HG13 ILE   169      46.089 331.469 273.941  1.00  0.00           H
ATOM   2641  CD1 ILE   169      45.221 333.287 274.578  1.00  0.00           C
ATOM   2642 HD11 ILE   169      45.178 333.628 273.543  1.00  0.00           H
ATOM   2643 HD12 ILE   169      44.253 332.872 274.857  1.00  0.00           H
ATOM   2644 HD13 ILE   169      45.451 334.145 275.209  1.00  0.00           H
ATOM   2645  C   ILE   169      47.221 329.551 277.467  1.00  0.00           C
ATOM   2646  O   ILE   169      46.121 329.131 277.833  1.00  0.00           O
ATOM   2647  N   GLU   170      48.326 329.275 278.155  1.00  0.00           N
ATOM   2648  H   GLU   170      49.195 329.646 277.775  1.00  0.00           H
ATOM   2649  CA  GLU   170      48.489 328.104 279.038  1.00  0.00           C
ATOM   2650  HA  GLU   170      47.586 327.982 279.636  1.00  0.00           H
ATOM   2651  CB  GLU   170      48.629 326.861 278.118  1.00  0.00           C
ATOM   2652  HB2 GLU   170      48.962 326.005 278.702  1.00  0.00           H
ATOM   2653  HB3 GLU   170      47.638 326.604 277.740  1.00  0.00           H
ATOM   2654  CG  GLU   170      49.555 327.039 276.895  1.00  0.00           C
ATOM   2655  HG2 GLU   170      49.858 326.054 276.533  1.00  0.00           H
ATOM   2656  HG3 GLU   170      48.997 327.520 276.090  1.00  0.00           H
ATOM   2657  CD  GLU   170      50.791 327.873 277.236  1.00  0.00           C
ATOM   2658  OE1 GLU   170      51.641 327.336 277.972  1.00  0.00           O
ATOM   2659  OE2 GLU   170      50.847 329.072 276.887  1.00  0.00           O
ATOM   2660  C   GLU   170      49.659 328.247 280.060  1.00  0.00           C
ATOM   2661  O   GLU   170      50.094 329.359 280.373  1.00  0.00           O
ATOM   2662  N   ASN   171      50.152 327.129 280.619  1.00  0.00           N
ATOM   2663  H   ASN   171      49.717 326.259 280.353  1.00  0.00           H
ATOM   2664  CA  ASN   171      51.370 327.031 281.448  1.00  0.00           C
ATOM   2665  HA  ASN   171      51.917 327.972 281.359  1.00  0.00           H
ATOM   2666  CB  ASN   171      50.956 326.887 282.930  1.00  0.00           C
ATOM   2667  HB2 ASN   171      51.844 326.953 283.558  1.00  0.00           H
ATOM   2668  HB3 ASN   171      50.298 327.712 283.195  1.00  0.00           H
ATOM   2669  CG  ASN   171      50.261 325.574 283.258  1.00  0.00           C
ATOM   2670  OD1 ASN   171      50.754 324.492 282.992  1.00  0.00           O
ATOM   2671  ND2 ASN   171      49.083 325.611 283.836  1.00  0.00           N
ATOM   2672 HD21 ASN   171      48.675 324.715 284.022  1.00  0.00           H
ATOM   2673 HD22 ASN   171      48.658 326.482 284.143  1.00  0.00           H
ATOM   2674  C   ASN   171      52.372 325.931 280.991  1.00  0.00           C
ATOM   2675  O   ASN   171      53.293 325.584 281.737  1.00  0.00           O
ATOM   2676  N   ILE   172      52.204 325.365 279.787  1.00  0.00           N
ATOM   2677  H   ILE   172      51.594 325.886 279.162  1.00  0.00           H
ATOM   2678  CA  ILE   172      52.912 324.175 279.265  1.00  0.00           C
ATOM   2679  HA  ILE   172      53.623 323.839 280.019  1.00  0.00           H
ATOM   2680  CB  ILE   172      51.935 322.996 279.018  1.00  0.00           C
ATOM   2681  HB  ILE   172      52.532 322.154 278.664  1.00  0.00           H
ATOM   2682  CG2 ILE   172      51.260 322.550 280.326  1.00  0.00           C
ATOM   2683 HG21 ILE   172      50.736 321.606 280.179  1.00  0.00           H
ATOM   2684 HG22 ILE   172      52.010 322.396 281.098  1.00  0.00           H
ATOM   2685 HG23 ILE   172      50.549 323.302 280.667  1.00  0.00           H
ATOM   2686  CG1 ILE   172      50.876 323.315 277.936  1.00  0.00           C
ATOM   2687 HG12 ILE   172      50.185 324.068 278.312  1.00  0.00           H
ATOM   2688 HG13 ILE   172      51.369 323.721 277.052  1.00  0.00           H
ATOM   2689  CD1 ILE   172      50.070 322.091 277.481  1.00  0.00           C
ATOM   2690 HD11 ILE   172      49.420 322.376 276.653  1.00  0.00           H
ATOM   2691 HD12 ILE   172      50.748 321.304 277.149  1.00  0.00           H
ATOM   2692 HD13 ILE   172      49.449 321.717 278.294  1.00  0.00           H
ATOM   2693  C   ILE   172      53.754 324.424 277.999  1.00  0.00           C
ATOM   2694  O   ILE   172      54.638 323.624 277.694  1.00  0.00           O
ATOM   2695  N   ASN   173      53.540 325.513 277.254  1.00  0.00           N
ATOM   2696  H   ASN   173      52.838 326.176 277.577  1.00  0.00           H
ATOM   2697  CA  ASN   173      54.235 325.823 275.995  1.00  0.00           C
ATOM   2698  HA  ASN   173      54.179 324.932 275.372  1.00  0.00           H
ATOM   2699  CB  ASN   173      53.480 326.952 275.268  1.00  0.00           C
ATOM   2700  HB2 ASN   173      52.409 326.815 275.394  1.00  0.00           H
ATOM   2701  HB3 ASN   173      53.745 327.921 275.694  1.00  0.00           H
ATOM   2702  CG  ASN   173      53.742 326.972 273.773  1.00  0.00           C
ATOM   2703  OD1 ASN   173      54.495 327.770 273.245  1.00  0.00           O
ATOM   2704  ND2 ASN   173      53.104 326.102 273.023  1.00  0.00           N
ATOM   2705 HD21 ASN   173      53.325 326.134 272.035  1.00  0.00           H
ATOM   2706 HD22 ASN   173      52.398 325.495 273.393  1.00  0.00           H
ATOM   2707  C   ASN   173      55.737 326.123 276.201  1.00  0.00           C
ATOM   2708  O   ASN   173      56.541 325.982 275.282  1.00  0.00           O
ATOM   2709  N   LEU   174      56.143 326.375 277.450  1.00  0.00           N
ATOM   2710  H   LEU   174      55.404 326.506 278.125  1.00  0.00           H
ATOM   2711  CA  LEU   174      57.523 326.339 277.958  1.00  0.00           C
ATOM   2712  HA  LEU   174      58.108 327.034 277.355  1.00  0.00           H
ATOM   2713  CB  LEU   174      57.465 326.873 279.408  1.00  0.00           C
ATOM   2714  HB2 LEU   174      56.843 327.770 279.411  1.00  0.00           H
ATOM   2715  HB3 LEU   174      56.968 326.127 280.031  1.00  0.00           H
ATOM   2716  CG  LEU   174      58.803 327.248 280.080  1.00  0.00           C
ATOM   2717  HG  LEU   174      59.395 326.353 280.250  1.00  0.00           H
ATOM   2718  CD1 LEU   174      59.621 328.243 279.261  1.00  0.00           C
ATOM   2719 HD11 LEU   174      59.951 327.762 278.345  1.00  0.00           H
ATOM   2720 HD12 LEU   174      59.022 329.122 279.021  1.00  0.00           H
ATOM   2721 HD13 LEU   174      60.503 328.547 279.824  1.00  0.00           H
ATOM   2722  CD2 LEU   174      58.521 327.904 281.432  1.00  0.00           C
ATOM   2723 HD21 LEU   174      57.992 328.847 281.296  1.00  0.00           H
ATOM   2724 HD22 LEU   174      57.908 327.240 282.036  1.00  0.00           H
ATOM   2725 HD23 LEU   174      59.458 328.089 281.956  1.00  0.00           H
ATOM   2726  C   LEU   174      58.208 324.949 277.830  1.00  0.00           C
ATOM   2727  O   LEU   174      59.380 324.802 278.166  1.00  0.00           O
ATOM   2728  N   THR   175      57.501 323.930 277.319  1.00  0.00           N
ATOM   2729  H   THR   175      56.515 324.103 277.180  1.00  0.00           H
ATOM   2730  CA  THR   175      58.011 322.588 276.953  1.00  0.00           C
ATOM   2731  HA  THR   175      59.088 322.562 277.116  1.00  0.00           H
ATOM   2732  CB  THR   175      57.387 321.487 277.834  1.00  0.00           C
ATOM   2733  HB  THR   175      57.900 320.548 277.621  1.00  0.00           H
ATOM   2734  CG2 THR   175      57.504 321.754 279.335  1.00  0.00           C
ATOM   2735 HG21 THR   175      56.931 322.638 279.616  1.00  0.00           H
ATOM   2736 HG22 THR   175      57.118 320.895 279.884  1.00  0.00           H
ATOM   2737 HG23 THR   175      58.550 321.900 279.601  1.00  0.00           H
ATOM   2738  OG1 THR   175      56.014 321.313 277.546  1.00  0.00           O
ATOM   2739  HG1 THR   175      55.553 322.145 277.759  1.00  0.00           H
ATOM   2740  C   THR   175      57.786 322.219 275.473  1.00  0.00           C
ATOM   2741  O   THR   175      58.171 321.135 275.036  1.00  0.00           O
ATOM   2742  N   ASN   176      57.134 323.087 274.692  1.00  0.00           N
ATOM   2743  H   ASN   176      56.969 324.016 275.057  1.00  0.00           H
ATOM   2744  CA  ASN   176      56.641 322.804 273.343  1.00  0.00           C
ATOM   2745  HA  ASN   176      56.418 321.738 273.264  1.00  0.00           H
ATOM   2746  CB  ASN   176      55.326 323.581 273.163  1.00  0.00           C
ATOM   2747  HB2 ASN   176      54.616 323.270 273.927  1.00  0.00           H
ATOM   2748  HB3 ASN   176      55.527 324.645 273.281  1.00  0.00           H
ATOM   2749  CG  ASN   176      54.674 323.399 271.806  1.00  0.00           C
ATOM   2750  OD1 ASN   176      54.774 324.232 270.926  1.00  0.00           O
ATOM   2751  ND2 ASN   176      53.948 322.328 271.596  1.00  0.00           N
ATOM   2752 HD21 ASN   176      53.446 322.324 270.723  1.00  0.00           H
ATOM   2753 HD22 ASN   176      53.815 321.615 272.307  1.00  0.00           H
ATOM   2754  C   ASN   176      57.687 323.149 272.265  1.00  0.00           C
ATOM   2755  O   ASN   176      57.829 324.308 271.877  1.00  0.00           O
ATOM   2756  N   GLY   177      58.401 322.146 271.746  1.00  0.00           N
ATOM   2757  H   GLY   177      58.312 321.233 272.171  1.00  0.00           H
ATOM   2758  CA  GLY   177      59.363 322.329 270.648  1.00  0.00           C
ATOM   2759  HA2 GLY   177      60.177 322.966 270.995  1.00  0.00           H
ATOM   2760  HA3 GLY   177      59.780 321.361 270.374  1.00  0.00           H
ATOM   2761  C   GLY   177      58.769 322.966 269.381  1.00  0.00           C
ATOM   2762  O   GLY   177      59.461 323.711 268.684  1.00  0.00           O
ATOM   2763  N   SER   178      57.480 322.730 269.103  1.00  0.00           N
ATOM   2764  H   SER   178      56.987 322.088 269.711  1.00  0.00           H
ATOM   2765  CA  SER   178      56.746 323.334 267.973  1.00  0.00           C
ATOM   2766  HA  SER   178      57.261 323.063 267.050  1.00  0.00           H
ATOM   2767  CB  SER   178      55.320 322.777 267.878  1.00  0.00           C
ATOM   2768  HB2 SER   178      54.727 323.124 268.722  1.00  0.00           H
ATOM   2769  HB3 SER   178      54.858 323.143 266.960  1.00  0.00           H
ATOM   2770  OG  SER   178      55.320 321.363 267.854  1.00  0.00           O
ATOM   2771  HG  SER   178      55.599 321.028 268.723  1.00  0.00           H
ATOM   2772  C   SER   178      56.678 324.871 268.016  1.00  0.00           C
ATOM   2773  O   SER   178      56.378 325.498 267.000  1.00  0.00           O
ATOM   2774  N   ASN   179      56.999 325.491 269.156  1.00  0.00           N
ATOM   2775  H   ASN   179      57.156 324.918 269.977  1.00  0.00           H
ATOM   2776  CA  ASN   179      57.151 326.935 269.323  1.00  0.00           C
ATOM   2777  HA  ASN   179      56.334 327.432 268.795  1.00  0.00           H
ATOM   2778  CB  ASN   179      57.009 327.235 270.829  1.00  0.00           C
ATOM   2779  HB2 ASN   179      56.149 326.696 271.226  1.00  0.00           H
ATOM   2780  HB3 ASN   179      57.899 326.887 271.352  1.00  0.00           H
ATOM   2781  CG  ASN   179      56.789 328.707 271.131  1.00  0.00           C
ATOM   2782  OD1 ASN   179      55.976 329.380 270.515  1.00  0.00           O
ATOM   2783  ND2 ASN   179      57.474 329.246 272.110  1.00  0.00           N
ATOM   2784 HD21 ASN   179      57.174 330.160 272.387  1.00  0.00           H
ATOM   2785 HD22 ASN   179      57.980 328.623 272.737  1.00  0.00           H
ATOM   2786  C   ASN   179      58.474 327.499 268.745  1.00  0.00           C
ATOM   2787  O   ASN   179      58.691 328.710 268.814  1.00  0.00           O
ATOM   2788  N   GLY   180      59.379 326.674 268.191  1.00  0.00           N
ATOM   2789  H   GLY   180      59.176 325.680 268.181  1.00  0.00           H
ATOM   2790  CA  GLY   180      60.663 327.177 267.675  1.00  0.00           C
ATOM   2791  HA2 GLY   180      60.486 328.128 267.169  1.00  0.00           H
ATOM   2792  HA3 GLY   180      61.317 327.387 268.521  1.00  0.00           H
ATOM   2793  C   GLY   180      61.451 326.300 266.693  1.00  0.00           C
ATOM   2794  O   GLY   180      61.824 326.806 265.633  1.00  0.00           O
ATOM   2795  N   ARG   181      61.804 325.055 267.066  1.00  0.00           N
ATOM   2796  H   ARG   181      61.356 324.686 267.897  1.00  0.00           H
ATOM   2797  CA  ARG   181      62.942 324.313 266.463  1.00  0.00           C
ATOM   2798  HA  ARG   181      63.801 324.978 266.573  1.00  0.00           H
ATOM   2799  CB  ARG   181      63.352 323.051 267.257  1.00  0.00           C
ATOM   2800  HB2 ARG   181      64.098 322.505 266.676  1.00  0.00           H
ATOM   2801  HB3 ARG   181      63.869 323.413 268.145  1.00  0.00           H
ATOM   2802  CG  ARG   181      62.310 322.039 267.769  1.00  0.00           C
ATOM   2803  HG2 ARG   181      62.859 321.326 268.387  1.00  0.00           H
ATOM   2804  HG3 ARG   181      61.611 322.543 268.429  1.00  0.00           H
ATOM   2805  CD  ARG   181      61.538 321.233 266.712  1.00  0.00           C
ATOM   2806  HD2 ARG   181      60.741 321.853 266.296  1.00  0.00           H
ATOM   2807  HD3 ARG   181      62.224 320.961 265.908  1.00  0.00           H
ATOM   2808  NE  ARG   181      60.972 320.004 267.312  1.00  0.00           N
ATOM   2809  HE  ARG   181      60.899 319.960 268.319  1.00  0.00           H
ATOM   2810  CZ  ARG   181      60.687 318.860 266.713  1.00  0.00           C
ATOM   2811  NH1 ARG   181      60.713 318.688 265.427  1.00  0.00           N
ATOM   2812 HH11 ARG   181      60.846 319.459 264.783  1.00  0.00           H
ATOM   2813 HH12 ARG   181      60.460 317.789 265.035  1.00  0.00           H
ATOM   2814  NH2 ARG   181      60.391 317.827 267.441  1.00  0.00           N
ATOM   2815 HH21 ARG   181      60.362 317.943 268.440  1.00  0.00           H
ATOM   2816 HH22 ARG   181      60.326 316.900 267.036  1.00  0.00           H
ATOM   2817  C   ARG   181      62.850 324.084 264.944  1.00  0.00           C
ATOM   2818  O   ARG   181      62.158 323.182 264.472  1.00  0.00           O
ATOM   2819  N   ASN   182      63.561 324.919 264.185  1.00  0.00           N
ATOM   2820  H   ASN   182      64.017 325.678 264.671  1.00  0.00           H
ATOM   2821  CA  ASN   182      63.636 324.903 262.723  1.00  0.00           C
ATOM   2822  HA  ASN   182      62.628 324.737 262.337  1.00  0.00           H
ATOM   2823  CB  ASN   182      64.097 326.314 262.277  1.00  0.00           C
ATOM   2824  HB2 ASN   182      63.715 327.058 262.976  1.00  0.00           H
ATOM   2825  HB3 ASN   182      65.183 326.377 262.312  1.00  0.00           H
ATOM   2826  CG  ASN   182      63.629 326.707 260.880  1.00  0.00           C
ATOM   2827  OD1 ASN   182      63.991 326.093 259.886  1.00  0.00           O
ATOM   2828  ND2 ASN   182      62.803 327.714 260.757  1.00  0.00           N
ATOM   2829 HD21 ASN   182      62.532 327.958 259.808  1.00  0.00           H
ATOM   2830 HD22 ASN   182      62.489 328.241 261.565  1.00  0.00           H
ATOM   2831  C   ASN   182      64.540 323.763 262.174  1.00  0.00           C
ATOM   2832  O   ASN   182      65.245 323.065 262.902  1.00  0.00           O
ATOM   2833  N   THR   183      64.567 323.627 260.849  1.00  0.00           N
ATOM   2834  H   THR   183      63.973 324.287 260.361  1.00  0.00           H
ATOM   2835  CA  THR   183      65.405 322.761 259.991  1.00  0.00           C
ATOM   2836  HA  THR   183      65.153 321.720 260.196  1.00  0.00           H
ATOM   2837  CB  THR   183      65.074 323.043 258.513  1.00  0.00           C
ATOM   2838  HB  THR   183      65.705 322.419 257.881  1.00  0.00           H
ATOM   2839  CG2 THR   183      63.616 322.735 258.171  1.00  0.00           C
ATOM   2840 HG21 THR   183      62.940 323.411 258.694  1.00  0.00           H
ATOM   2841 HG22 THR   183      63.461 322.848 257.098  1.00  0.00           H
ATOM   2842 HG23 THR   183      63.386 321.704 258.444  1.00  0.00           H
ATOM   2843  OG1 THR   183      65.319 324.399 258.182  1.00  0.00           O
ATOM   2844  HG1 THR   183      64.821 324.982 258.788  1.00  0.00           H
ATOM   2845  C   THR   183      66.931 322.896 260.165  1.00  0.00           C
ATOM   2846  O   THR   183      67.693 322.111 259.601  1.00  0.00           O
ATOM   2847  N   GLU   184      67.409 323.861 260.954  1.00  0.00           N
ATOM   2848  H   GLU   184      66.735 324.457 261.409  1.00  0.00           H
ATOM   2849  CA  GLU   184      68.839 324.094 261.210  1.00  0.00           C
ATOM   2850  HA  GLU   184      69.351 324.210 260.252  1.00  0.00           H
ATOM   2851  CB  GLU   184      69.019 325.389 262.014  1.00  0.00           C
ATOM   2852  HB2 GLU   184      68.542 325.285 262.990  1.00  0.00           H
ATOM   2853  HB3 GLU   184      70.087 325.540 262.182  1.00  0.00           H
ATOM   2854  CG  GLU   184      68.445 326.630 261.318  1.00  0.00           C
ATOM   2855  HG2 GLU   184      68.698 326.614 260.257  1.00  0.00           H
ATOM   2856  HG3 GLU   184      67.358 326.651 261.427  1.00  0.00           H
ATOM   2857  CD  GLU   184      69.040 327.880 261.953  1.00  0.00           C
ATOM   2858  OE1 GLU   184      68.666 328.172 263.113  1.00  0.00           O
ATOM   2859  OE2 GLU   184      69.921 328.512 261.316  1.00  0.00           O
ATOM   2860  C   GLU   184      69.550 322.950 261.960  1.00  0.00           C
ATOM   2861  O   GLU   184      70.778 322.885 261.926  1.00  0.00           O
ATOM   2862  N   SER   185      68.791 322.051 262.604  1.00  0.00           N
ATOM   2863  H   SER   185      67.794 322.194 262.525  1.00  0.00           H
ATOM   2864  CA  SER   185      69.250 320.880 263.374  1.00  0.00           C
ATOM   2865  HA  SER   185      68.402 320.516 263.951  1.00  0.00           H
ATOM   2866  CB  SER   185      69.607 319.735 262.422  1.00  0.00           C
ATOM   2867  HB2 SER   185      70.280 320.102 261.645  1.00  0.00           H
ATOM   2868  HB3 SER   185      70.092 318.927 262.971  1.00  0.00           H
ATOM   2869  OG  SER   185      68.407 319.245 261.850  1.00  0.00           O
ATOM   2870  HG  SER   185      68.612 318.972 260.922  1.00  0.00           H
ATOM   2871  C   SER   185      70.365 321.181 264.399  1.00  0.00           C
ATOM   2872  O   SER   185      71.493 320.692 264.276  1.00  0.00           O
ATOM   2873  N   PRO   186      70.050 321.916 265.488  1.00  0.00           N
ATOM   2874  CD  PRO   186      68.724 322.404 265.849  1.00  0.00           C
ATOM   2875  HD2 PRO   186      67.965 321.624 265.769  1.00  0.00           H
ATOM   2876  HD3 PRO   186      68.464 323.253 265.215  1.00  0.00           H
ATOM   2877  CG  PRO   186      68.838 322.865 267.299  1.00  0.00           C
ATOM   2878  HG2 PRO   186      68.701 322.012 267.966  1.00  0.00           H
ATOM   2879  HG3 PRO   186      68.123 323.655 267.531  1.00  0.00           H
ATOM   2880  CB  PRO   186      70.280 323.360 267.381  1.00  0.00           C
ATOM   2881  HB2 PRO   186      70.659 323.331 268.403  1.00  0.00           H
ATOM   2882  HB3 PRO   186      70.335 324.377 266.987  1.00  0.00           H
ATOM   2883  CA  PRO   186      71.045 322.413 266.447  1.00  0.00           C
ATOM   2884  HA  PRO   186      71.782 323.000 265.901  1.00  0.00           H
ATOM   2885  C   PRO   186      71.813 321.326 267.221  1.00  0.00           C
ATOM   2886  O   PRO   186      72.858 321.618 267.800  1.00  0.00           O
ATOM   2887  N   ALA   187      71.374 320.062 267.184  1.00  0.00           N
ATOM   2888  H   ALA   187      70.523 319.879 266.677  1.00  0.00           H
ATOM   2889  CA  ALA   187      72.124 318.916 267.706  1.00  0.00           C
ATOM   2890  HA  ALA   187      72.257 319.053 268.781  1.00  0.00           H
ATOM   2891  CB  ALA   187      71.279 317.654 267.487  1.00  0.00           C
ATOM   2892  HB1 ALA   187      71.138 317.472 266.421  1.00  0.00           H
ATOM   2893  HB2 ALA   187      71.784 316.793 267.927  1.00  0.00           H
ATOM   2894  HB3 ALA   187      70.305 317.767 267.964  1.00  0.00           H
ATOM   2895  C   ALA   187      73.535 318.755 267.090  1.00  0.00           C
ATOM   2896  O   ALA   187      74.399 318.134 267.710  1.00  0.00           O
ATOM   2897  N   ALA   188      73.782 319.323 265.901  1.00  0.00           N
ATOM   2898  H   ALA   188      73.013 319.781 265.423  1.00  0.00           H
ATOM   2899  CA  ALA   188      75.090 319.348 265.239  1.00  0.00           C
ATOM   2900  HA  ALA   188      75.614 318.413 265.447  1.00  0.00           H
ATOM   2901  CB  ALA   188      74.838 319.424 263.727  1.00  0.00           C
ATOM   2902  HB1 ALA   188      75.791 319.394 263.196  1.00  0.00           H
ATOM   2903  HB2 ALA   188      74.230 318.577 263.406  1.00  0.00           H
ATOM   2904  HB3 ALA   188      74.322 320.353 263.478  1.00  0.00           H
ATOM   2905  C   ALA   188      76.026 320.495 265.690  1.00  0.00           C
ATOM   2906  O   ALA   188      77.217 320.438 265.398  1.00  0.00           O
ATOM   2907  N   ILE   189      75.518 321.524 266.386  1.00  0.00           N
ATOM   2908  H   ILE   189      74.529 321.497 266.597  1.00  0.00           H
ATOM   2909  CA  ILE   189      76.283 322.731 266.780  1.00  0.00           C
ATOM   2910  HA  ILE   189      77.343 322.515 266.637  1.00  0.00           H
ATOM   2911  CB  ILE   189      75.973 323.940 265.859  1.00  0.00           C
ATOM   2912  HB  ILE   189      76.515 324.808 266.240  1.00  0.00           H
ATOM   2913  CG2 ILE   189      76.524 323.669 264.447  1.00  0.00           C
ATOM   2914 HG21 ILE   189      77.577 323.388 264.506  1.00  0.00           H
ATOM   2915 HG22 ILE   189      75.970 322.863 263.964  1.00  0.00           H
ATOM   2916 HG23 ILE   189      76.445 324.570 263.837  1.00  0.00           H
ATOM   2917  CG1 ILE   189      74.482 324.327 265.730  1.00  0.00           C
ATOM   2918 HG12 ILE   189      74.393 325.092 264.957  1.00  0.00           H
ATOM   2919 HG13 ILE   189      73.905 323.463 265.401  1.00  0.00           H
ATOM   2920  CD1 ILE   189      73.854 324.905 267.004  1.00  0.00           C
ATOM   2921 HD11 ILE   189      73.764 324.139 267.770  1.00  0.00           H
ATOM   2922 HD12 ILE   189      74.463 325.729 267.378  1.00  0.00           H
ATOM   2923 HD13 ILE   189      72.857 325.280 266.772  1.00  0.00           H
ATOM   2924  C   ILE   189      76.194 323.082 268.276  1.00  0.00           C
ATOM   2925  O   ILE   189      76.804 324.049 268.733  1.00  0.00           O
ATOM   2926  N   HIE   190      75.481 322.285 269.077  1.00  0.00           N
ATOM   2927  H   HIE   190      74.952 321.549 268.633  1.00  0.00           H
ATOM   2928  CA  HIE   190      75.653 322.254 270.536  1.00  0.00           C
ATOM   2929  HA  HIE   190      75.439 323.244 270.935  1.00  0.00           H
ATOM   2930  CB  HIE   190      74.649 321.241 271.111  1.00  0.00           C
ATOM   2931  HB2 HIE   190      73.656 321.467 270.720  1.00  0.00           H
ATOM   2932  HB3 HIE   190      74.918 320.238 270.775  1.00  0.00           H
ATOM   2933  CG  HIE   190      74.569 321.239 272.617  1.00  0.00           C
ATOM   2934  ND1 HIE   190      75.404 320.522 273.473  1.00  0.00           N
ATOM   2935  CE1 HIE   190      74.995 320.816 274.719  1.00  0.00           C
ATOM   2936  HE1 HIE   190      75.437 320.419 275.625  1.00  0.00           H
ATOM   2937  NE2 HIE   190      73.961 321.675 274.681  1.00  0.00           N
ATOM   2938  HE2 HIE   190      73.468 322.045 275.496  1.00  0.00           H
ATOM   2939  CD2 HIE   190      73.680 321.957 273.361  1.00  0.00           C
ATOM   2940  HD2 HIE   190      72.911 322.616 272.983  1.00  0.00           H
ATOM   2941  C   HIE   190      77.106 321.857 270.888  1.00  0.00           C
ATOM   2942  O   HIE   190      77.677 321.040 270.161  1.00  0.00           O
ATOM   2943  N   PRO   191      77.716 322.350 271.987  1.00  0.00           N
ATOM   2944  CD  PRO   191      77.226 323.422 272.846  1.00  0.00           C
ATOM   2945  HD2 PRO   191      76.401 323.063 273.458  1.00  0.00           H
ATOM   2946  HD3 PRO   191      76.912 324.287 272.260  1.00  0.00           H
ATOM   2947  CG  PRO   191      78.398 323.804 273.751  1.00  0.00           C
ATOM   2948  HG2 PRO   191      78.059 324.140 274.732  1.00  0.00           H
ATOM   2949  HG3 PRO   191      78.999 324.576 273.267  1.00  0.00           H
ATOM   2950  CB  PRO   191      79.204 322.511 273.842  1.00  0.00           C
ATOM   2951  HB2 PRO   191      78.751 321.856 274.589  1.00  0.00           H
ATOM   2952  HB3 PRO   191      80.250 322.701 274.086  1.00  0.00           H
ATOM   2953  CA  PRO   191      79.045 321.916 272.438  1.00  0.00           C
ATOM   2954  HA  PRO   191      79.790 322.366 271.780  1.00  0.00           H
ATOM   2955  C   PRO   191      79.255 320.391 272.426  1.00  0.00           C
ATOM   2956  O   PRO   191      80.239 319.906 271.875  1.00  0.00           O
ATOM   2957  N   CYS   192      78.296 319.625 272.955  1.00  0.00           N
ATOM   2958  H   CYS   192      77.483 320.085 273.348  1.00  0.00           H
ATOM   2959  CA  CYS   192      78.314 318.156 272.988  1.00  0.00           C
ATOM   2960  HA  CYS   192      79.311 317.827 273.287  1.00  0.00           H
ATOM   2961  CB  CYS   192      77.321 317.690 274.062  1.00  0.00           C
ATOM   2962  HB2 CYS   192      76.310 317.998 273.791  1.00  0.00           H
ATOM   2963  HB3 CYS   192      77.351 316.603 274.113  1.00  0.00           H
ATOM   2964  SG  CYS   192      77.762 318.365 275.693  1.00  0.00           S
ATOM   2965  HG  CYS   192      76.925 317.603 276.410  1.00  0.00           H
ATOM   2966  C   CYS   192      78.025 317.479 271.624  1.00  0.00           C
ATOM   2967  O   CYS   192      77.932 316.253 271.549  1.00  0.00           O
ATOM   2968  N   GLY   193      77.853 318.262 270.553  1.00  0.00           N
ATOM   2969  H   GLY   193      77.894 319.261 270.719  1.00  0.00           H
ATOM   2970  CA  GLY   193      77.722 317.839 269.153  1.00  0.00           C
ATOM   2971  HA2 GLY   193      77.716 316.750 269.090  1.00  0.00           H
ATOM   2972  HA3 GLY   193      76.778 318.211 268.759  1.00  0.00           H
ATOM   2973  C   GLY   193      78.836 318.352 268.230  1.00  0.00           C
ATOM   2974  O   GLY   193      79.013 317.792 267.151  1.00  0.00           O
ATOM   2975  N   ASN   194      79.637 319.336 268.667  1.00  0.00           N
ATOM   2976  H   ASN   194      79.413 319.764 269.556  1.00  0.00           H
ATOM   2977  CA  ASN   194      80.799 319.863 267.945  1.00  0.00           C
ATOM   2978  HA  ASN   194      80.841 319.382 266.967  1.00  0.00           H
ATOM   2979  CB  ASN   194      80.553 321.366 267.677  1.00  0.00           C
ATOM   2980  HB2 ASN   194      79.529 321.488 267.324  1.00  0.00           H
ATOM   2981  HB3 ASN   194      80.653 321.933 268.604  1.00  0.00           H
ATOM   2982  CG  ASN   194      81.466 321.971 266.617  1.00  0.00           C
ATOM   2983  OD1 ASN   194      81.027 322.531 265.621  1.00  0.00           O
ATOM   2984  ND2 ASN   194      82.762 321.919 266.792  1.00  0.00           N
ATOM   2985 HD21 ASN   194      83.327 322.352 266.083  1.00  0.00           H
ATOM   2986 HD22 ASN   194      83.130 321.544 267.656  1.00  0.00           H
ATOM   2987  C   ASN   194      82.140 319.545 268.671  1.00  0.00           C
ATOM   2988  O   ASN   194      82.768 320.444 269.241  1.00  0.00           O
ATOM   2989  N   PRO   195      82.663 318.307 268.555  1.00  0.00           N
ATOM   2990  CD  PRO   195      83.242 317.938 267.267  1.00  0.00           C
ATOM   2991  HD2 PRO   195      84.257 317.567 267.410  1.00  0.00           H
ATOM   2992  HD3 PRO   195      83.258 318.772 266.565  1.00  0.00           H
ATOM   2993  CG  PRO   195      82.369 316.813 266.729  1.00  0.00           C
ATOM   2994  HG2 PRO   195      82.896 316.221 265.983  1.00  0.00           H
ATOM   2995  HG3 PRO   195      81.444 317.212 266.316  1.00  0.00           H
ATOM   2996  CB  PRO   195      82.086 316.031 268.009  1.00  0.00           C
ATOM   2997  HB2 PRO   195      82.927 315.367 268.214  1.00  0.00           H
ATOM   2998  HB3 PRO   195      81.158 315.461 267.938  1.00  0.00           H
ATOM   2999  CA  PRO   195      81.988 317.109 269.095  1.00  0.00           C
ATOM   3000  HA  PRO   195      80.937 317.315 269.259  1.00  0.00           H
ATOM   3001  C   PRO   195      82.528 316.574 270.433  1.00  0.00           C
ATOM   3002  O   PRO   195      81.877 315.734 271.061  1.00  0.00           O
ATOM   3003  N   THR   196      83.695 317.035 270.888  1.00  0.00           N
ATOM   3004  H   THR   196      84.167 317.759 270.360  1.00  0.00           H
ATOM   3005  CA  THR   196      84.314 316.652 272.170  1.00  0.00           C
ATOM   3006  HA  THR   196      83.531 316.508 272.914  1.00  0.00           H
ATOM   3007  CB  THR   196      85.080 315.319 272.025  1.00  0.00           C
ATOM   3008  HB  THR   196      84.370 314.570 271.674  1.00  0.00           H
ATOM   3009  CG2 THR   196      86.246 315.349 271.036  1.00  0.00           C
ATOM   3010 HG21 THR   196      86.712 314.364 270.992  1.00  0.00           H
ATOM   3011 HG22 THR   196      85.887 315.602 270.039  1.00  0.00           H
ATOM   3012 HG23 THR   196      86.988 316.085 271.344  1.00  0.00           H
ATOM   3013  OG1 THR   196      85.580 314.881 273.273  1.00  0.00           O
ATOM   3014  HG1 THR   196      86.415 315.360 273.448  1.00  0.00           H
ATOM   3015  C   THR   196      85.232 317.760 272.685  1.00  0.00           C
ATOM   3016  O   THR   196      85.738 318.558 271.897  1.00  0.00           O
ATOM   3017  N   VAL   197      85.481 317.787 273.998  1.00  0.00           N
ATOM   3018  H   VAL   197      85.052 317.072 274.570  1.00  0.00           H
ATOM   3019  CA  VAL   197      86.641 318.480 274.589  1.00  0.00           C
ATOM   3020  HA  VAL   197      86.803 319.414 274.052  1.00  0.00           H
ATOM   3021  CB  VAL   197      86.355 318.827 276.069  1.00  0.00           C
ATOM   3022  HB  VAL   197      86.205 317.904 276.616  1.00  0.00           H
ATOM   3023  CG1 VAL   197      87.463 319.643 276.754  1.00  0.00           C
ATOM   3024 HG11 VAL   197      87.136 319.936 277.752  1.00  0.00           H
ATOM   3025 HG12 VAL   197      88.354 319.032 276.885  1.00  0.00           H
ATOM   3026 HG13 VAL   197      87.694 320.539 276.177  1.00  0.00           H
ATOM   3027  CG2 VAL   197      85.069 319.664 276.197  1.00  0.00           C
ATOM   3028 HG21 VAL   197      84.889 319.908 277.245  1.00  0.00           H
ATOM   3029 HG22 VAL   197      85.164 320.587 275.624  1.00  0.00           H
ATOM   3030 HG23 VAL   197      84.211 319.100 275.835  1.00  0.00           H
ATOM   3031  C   VAL   197      87.896 317.604 274.381  1.00  0.00           C
ATOM   3032  O   VAL   197      87.785 316.445 273.963  1.00  0.00           O
ATOM   3033  N   ILE   198      89.089 318.184 274.570  1.00  0.00           N
ATOM   3034  H   ILE   198      89.067 319.138 274.890  1.00  0.00           H
ATOM   3035  CA  ILE   198      90.372 317.640 274.095  1.00  0.00           C
ATOM   3036  HA  ILE   198      90.191 316.675 273.627  1.00  0.00           H
ATOM   3037  CB  ILE   198      90.958 318.580 273.011  1.00  0.00           C
ATOM   3038  HB  ILE   198      91.077 319.569 273.458  1.00  0.00           H
ATOM   3039  CG2 ILE   198      92.350 318.134 272.530  1.00  0.00           C
ATOM   3040 HG21 ILE   198      92.682 318.772 271.710  1.00  0.00           H
ATOM   3041 HG22 ILE   198      93.073 318.220 273.343  1.00  0.00           H
ATOM   3042 HG23 ILE   198      92.323 317.100 272.186  1.00  0.00           H
ATOM   3043  CG1 ILE   198      90.012 318.738 271.794  1.00  0.00           C
ATOM   3044 HG12 ILE   198      89.059 319.154 272.124  1.00  0.00           H
ATOM   3045 HG13 ILE   198      90.448 319.467 271.111  1.00  0.00           H
ATOM   3046  CD1 ILE   198      89.730 317.449 271.005  1.00  0.00           C
ATOM   3047 HD11 ILE   198      88.973 317.648 270.250  1.00  0.00           H
ATOM   3048 HD12 ILE   198      90.636 317.106 270.506  1.00  0.00           H
ATOM   3049 HD13 ILE   198      89.354 316.665 271.659  1.00  0.00           H
ATOM   3050  C   ILE   198      91.373 317.339 275.219  1.00  0.00           C
ATOM   3051  O   ILE   198      92.030 316.304 275.166  1.00  0.00           O
ATOM   3052  N   GLU   199      91.509 318.192 276.238  1.00  0.00           N
ATOM   3053  H   GLU   199      90.962 319.035 276.224  1.00  0.00           H
ATOM   3054  CA  GLU   199      92.468 317.958 277.337  1.00  0.00           C
ATOM   3055  HA  GLU   199      93.430 317.662 276.913  1.00  0.00           H
ATOM   3056  CB  GLU   199      92.672 319.249 278.147  1.00  0.00           C
ATOM   3057  HB2 GLU   199      91.696 319.659 278.412  1.00  0.00           H
ATOM   3058  HB3 GLU   199      93.200 319.016 279.074  1.00  0.00           H
ATOM   3059  CG  GLU   199      93.472 320.317 277.390  1.00  0.00           C
ATOM   3060  HG2 GLU   199      93.020 320.496 276.411  1.00  0.00           H
ATOM   3061  HG3 GLU   199      93.410 321.251 277.952  1.00  0.00           H
ATOM   3062  CD  GLU   199      94.948 319.926 277.229  1.00  0.00           C
ATOM   3063  OE1 GLU   199      95.309 319.304 276.205  1.00  0.00           O
ATOM   3064  OE2 GLU   199      95.767 320.289 278.105  1.00  0.00           O
ATOM   3065  C   GLU   199      92.042 316.820 278.283  1.00  0.00           C
ATOM   3066  O   GLU   199      92.883 316.065 278.768  1.00  0.00           O
ATOM   3067  N   ASP   200      90.739 316.664 278.525  1.00  0.00           N
ATOM   3068  H   ASP   200      90.084 317.216 277.983  1.00  0.00           H
ATOM   3069  CA  ASP   200      90.157 315.516 279.230  1.00  0.00           C
ATOM   3070  HA  ASP   200      90.712 315.371 280.158  1.00  0.00           H
ATOM   3071  CB  ASP   200      88.687 315.807 279.612  1.00  0.00           C
ATOM   3072  HB2 ASP   200      88.260 314.905 280.054  1.00  0.00           H
ATOM   3073  HB3 ASP   200      88.691 316.577 280.386  1.00  0.00           H
ATOM   3074  CG  ASP   200      87.766 316.288 278.478  1.00  0.00           C
ATOM   3075  OD1 ASP   200      88.239 316.425 277.328  1.00  0.00           O
ATOM   3076  OD2 ASP   200      86.576 316.569 278.766  1.00  0.00           O
ATOM   3077  C   ASP   200      90.315 314.216 278.421  1.00  0.00           C
ATOM   3078  O   ASP   200      90.708 313.186 278.972  1.00  0.00           O
ATOM   3079  N   ALA   201      90.093 314.262 277.104  1.00  0.00           N
ATOM   3080  H   ALA   201      89.673 315.122 276.756  1.00  0.00           H
ATOM   3081  CA  ALA   201      90.415 313.170 276.188  1.00  0.00           C
ATOM   3082  HA  ALA   201      89.864 312.287 276.513  1.00  0.00           H
ATOM   3083  CB  ALA   201      89.931 313.533 274.778  1.00  0.00           C
ATOM   3084  HB1 ALA   201      90.071 312.681 274.111  1.00  0.00           H
ATOM   3085  HB2 ALA   201      88.872 313.797 274.803  1.00  0.00           H
ATOM   3086  HB3 ALA   201      90.493 314.381 274.390  1.00  0.00           H
ATOM   3087  C   ALA   201      91.914 312.798 276.223  1.00  0.00           C
ATOM   3088  O   ALA   201      92.243 311.620 276.362  1.00  0.00           O
ATOM   3089  N   LEU   202      92.825 313.776 276.140  1.00  0.00           N
ATOM   3090  H   LEU   202      92.478 314.720 276.004  1.00  0.00           H
ATOM   3091  CA  LEU   202      94.279 313.581 276.235  1.00  0.00           C
ATOM   3092  HA  LEU   202      94.578 312.919 275.423  1.00  0.00           H
ATOM   3093  CB  LEU   202      94.991 314.937 276.049  1.00  0.00           C
ATOM   3094  HB2 LEU   202      94.697 315.360 275.090  1.00  0.00           H
ATOM   3095  HB3 LEU   202      94.647 315.620 276.825  1.00  0.00           H
ATOM   3096  CG  LEU   202      96.531 314.880 276.114  1.00  0.00           C
ATOM   3097  HG  LEU   202      96.840 314.560 277.110  1.00  0.00           H
ATOM   3098  CD1 LEU   202      97.147 313.931 275.082  1.00  0.00           C
ATOM   3099 HD11 LEU   202      98.235 313.995 275.116  1.00  0.00           H
ATOM   3100 HD12 LEU   202      96.858 312.904 275.301  1.00  0.00           H
ATOM   3101 HD13 LEU   202      96.802 314.196 274.083  1.00  0.00           H
ATOM   3102  CD2 LEU   202      97.109 316.275 275.861  1.00  0.00           C
ATOM   3103 HD21 LEU   202      98.192 316.249 275.970  1.00  0.00           H
ATOM   3104 HD22 LEU   202      96.838 316.606 274.858  1.00  0.00           H
ATOM   3105 HD23 LEU   202      96.692 316.975 276.587  1.00  0.00           H
ATOM   3106  C   LEU   202      94.679 312.900 277.552  1.00  0.00           C
ATOM   3107  O   LEU   202      95.432 311.925 277.531  1.00  0.00           O
ATOM   3108  N   ASP   203      94.152 313.373 278.685  1.00  0.00           N
ATOM   3109  H   ASP   203      93.581 314.214 278.629  1.00  0.00           H
ATOM   3110  CA  ASP   203      94.338 312.734 279.990  1.00  0.00           C
ATOM   3111  HA  ASP   203      95.405 312.700 280.208  1.00  0.00           H
ATOM   3112  CB  ASP   203      93.653 313.545 281.103  1.00  0.00           C
ATOM   3113  HB2 ASP   203      92.649 313.829 280.786  1.00  0.00           H
ATOM   3114  HB3 ASP   203      93.558 312.896 281.974  1.00  0.00           H
ATOM   3115  CG  ASP   203      94.415 314.792 281.566  1.00  0.00           C
ATOM   3116  OD1 ASP   203      95.624 314.932 281.271  1.00  0.00           O
ATOM   3117  OD2 ASP   203      93.812 315.569 282.345  1.00  0.00           O
ATOM   3118  C   ASP   203      93.844 311.276 279.997  1.00  0.00           C
ATOM   3119  O   ASP   203      94.579 310.385 280.422  1.00  0.00           O
ATOM   3120  N   LYS   204      92.634 310.987 279.496  1.00  0.00           N
ATOM   3121  H   LYS   204      92.067 311.770 279.172  1.00  0.00           H
ATOM   3122  CA  LYS   204      92.123 309.605 279.384  1.00  0.00           C
ATOM   3123  HA  LYS   204      92.164 309.146 280.373  1.00  0.00           H
ATOM   3124  CB  LYS   204      90.656 309.606 278.921  1.00  0.00           C
ATOM   3125  HB2 LYS   204      90.549 310.234 278.036  1.00  0.00           H
ATOM   3126  HB3 LYS   204      90.373 308.586 278.656  1.00  0.00           H
ATOM   3127  CG  LYS   204      89.720 310.109 280.035  1.00  0.00           C
ATOM   3128  HG2 LYS   204      89.854 309.495 280.928  1.00  0.00           H
ATOM   3129  HG3 LYS   204      89.986 311.131 280.297  1.00  0.00           H
ATOM   3130  CD  LYS   204      88.239 310.086 279.629  1.00  0.00           C
ATOM   3131  HD2 LYS   204      87.676 310.670 280.359  1.00  0.00           H
ATOM   3132  HD3 LYS   204      88.116 310.547 278.647  1.00  0.00           H
ATOM   3133  CE  LYS   204      87.703 308.650 279.623  1.00  0.00           C
ATOM   3134  HE2 LYS   204      88.262 308.054 278.896  1.00  0.00           H
ATOM   3135  HE3 LYS   204      87.879 308.210 280.610  1.00  0.00           H
ATOM   3136  NZ  LYS   204      86.257 308.591 279.315  1.00  0.00           N
ATOM   3137  HZ1 LYS   204      85.922 307.634 279.428  1.00  0.00           H
ATOM   3138  HZ2 LYS   204      85.724 309.198 279.933  1.00  0.00           H
ATOM   3139  HZ3 LYS   204      86.067 308.873 278.365  1.00  0.00           H
ATOM   3140  C   LYS   204      93.000 308.718 278.488  1.00  0.00           C
ATOM   3141  O   LYS   204      93.268 307.570 278.844  1.00  0.00           O
ATOM   3142  N   ILE   205      93.498 309.240 277.365  1.00  0.00           N
ATOM   3143  H   ILE   205      93.198 310.184 277.138  1.00  0.00           H
ATOM   3144  CA  ILE   205      94.396 308.524 276.442  1.00  0.00           C
ATOM   3145  HA  ILE   205      93.957 307.542 276.256  1.00  0.00           H
ATOM   3146  CB  ILE   205      94.467 309.262 275.076  1.00  0.00           C
ATOM   3147  HB  ILE   205      94.277 310.326 275.230  1.00  0.00           H
ATOM   3148  CG2 ILE   205      95.835 309.150 274.377  1.00  0.00           C
ATOM   3149 HG21 ILE   205      95.796 309.645 273.406  1.00  0.00           H
ATOM   3150 HG22 ILE   205      96.604 309.649 274.967  1.00  0.00           H
ATOM   3151 HG23 ILE   205      96.103 308.102 274.234  1.00  0.00           H
ATOM   3152  CG1 ILE   205      93.408 308.702 274.094  1.00  0.00           C
ATOM   3153 HG12 ILE   205      93.514 309.207 273.133  1.00  0.00           H
ATOM   3154 HG13 ILE   205      93.599 307.640 273.933  1.00  0.00           H
ATOM   3155  CD1 ILE   205      91.947 308.865 274.536  1.00  0.00           C
ATOM   3156 HD11 ILE   205      91.294 308.389 273.809  1.00  0.00           H
ATOM   3157 HD12 ILE   205      91.776 308.390 275.500  1.00  0.00           H
ATOM   3158 HD13 ILE   205      91.689 309.921 274.588  1.00  0.00           H
ATOM   3159  C   ILE   205      95.762 308.231 277.087  1.00  0.00           C
ATOM   3160  O   ILE   205      96.223 307.089 277.006  1.00  0.00           O
ATOM   3161  N   LYS   206      96.390 309.202 277.771  1.00  0.00           N
ATOM   3162  H   LYS   206      95.951 310.122 277.772  1.00  0.00           H
ATOM   3163  CA  LYS   206      97.661 309.018 278.513  1.00  0.00           C
ATOM   3164  HA  LYS   206      98.311 308.390 277.900  1.00  0.00           H
ATOM   3165  CB  LYS   206      98.371 310.383 278.672  1.00  0.00           C
ATOM   3166  HB2 LYS   206      99.449 310.219 278.634  1.00  0.00           H
ATOM   3167  HB3 LYS   206      98.111 311.026 277.829  1.00  0.00           H
ATOM   3168  CG  LYS   206      98.051 311.106 279.989  1.00  0.00           C
ATOM   3169  HG2 LYS   206      96.990 311.017 280.199  1.00  0.00           H
ATOM   3170  HG3 LYS   206      98.601 310.608 280.788  1.00  0.00           H
ATOM   3171  CD  LYS   206      98.409 312.598 279.987  1.00  0.00           C
ATOM   3172  HD2 LYS   206      99.408 312.750 279.576  1.00  0.00           H
ATOM   3173  HD3 LYS   206      97.678 313.139 279.382  1.00  0.00           H
ATOM   3174  CE  LYS   206      98.372 313.086 281.441  1.00  0.00           C
ATOM   3175  HE2 LYS   206      97.503 312.640 281.933  1.00  0.00           H
ATOM   3176  HE3 LYS   206      99.263 312.719 281.958  1.00  0.00           H
ATOM   3177  NZ  LYS   206      98.277 314.557 281.563  1.00  0.00           N
ATOM   3178  HZ1 LYS   206      98.317 314.812 282.545  1.00  0.00           H
ATOM   3179  HZ2 LYS   206      99.022 315.059 281.088  1.00  0.00           H
ATOM   3180  HZ3 LYS   206      97.358 314.873 281.236  1.00  0.00           H
ATOM   3181  C   LYS   206      97.498 308.244 279.842  1.00  0.00           C
ATOM   3182  O   LYS   206      98.476 307.819 280.455  1.00  0.00           O
ATOM   3183  N   SER   207      96.256 308.037 280.283  1.00  0.00           N
ATOM   3184  H   SER   207      95.535 308.586 279.831  1.00  0.00           H
ATOM   3185  CA  SER   207      95.860 307.090 281.335  1.00  0.00           C
ATOM   3186  HA  SER   207      96.655 307.026 282.077  1.00  0.00           H
ATOM   3187  CB  SER   207      94.599 307.629 282.033  1.00  0.00           C
ATOM   3188  HB2 SER   207      94.730 308.696 282.212  1.00  0.00           H
ATOM   3189  HB3 SER   207      93.733 307.490 281.385  1.00  0.00           H
ATOM   3190  OG  SER   207      94.352 307.027 283.294  1.00  0.00           O
ATOM   3191  HG  SER   207      94.294 306.056 283.180  1.00  0.00           H
ATOM   3192  C   SER   207      95.602 305.673 280.788  1.00  0.00           C
ATOM   3193  O   SER   207      95.492 304.737 281.578  1.00  0.00           O
ATOM   3194  N   ASN   208      95.505 305.486 279.464  1.00  0.00           N
ATOM   3195  H   ASN   208      95.676 306.286 278.868  1.00  0.00           H
ATOM   3196  CA  ASN   208      94.971 304.286 278.805  1.00  0.00           C
ATOM   3197  HA  ASN   208      94.735 304.563 277.777  1.00  0.00           H
ATOM   3198  CB  ASN   208      96.085 303.213 278.733  1.00  0.00           C
ATOM   3199  HB2 ASN   208      96.994 303.677 278.350  1.00  0.00           H
ATOM   3200  HB3 ASN   208      96.308 302.842 279.733  1.00  0.00           H
ATOM   3201  CG  ASN   208      95.778 302.021 277.838  1.00  0.00           C
ATOM   3202  OD1 ASN   208      96.331 301.860 276.759  1.00  0.00           O
ATOM   3203  ND2 ASN   208      94.898 301.142 278.253  1.00  0.00           N
ATOM   3204 HD21 ASN   208      94.741 300.309 277.715  1.00  0.00           H
ATOM   3205 HD22 ASN   208      94.402 301.340 279.116  1.00  0.00           H
ATOM   3206  C   ASN   208      93.627 303.841 279.440  1.00  0.00           C
ATOM   3207  O   ASN   208      93.521 302.770 280.039  1.00  0.00           O
ATOM   3208  N   ASP   209      92.600 304.690 279.335  1.00  0.00           N
ATOM   3209  H   ASP   209      92.771 305.588 278.895  1.00  0.00           H
ATOM   3210  CA  ASP   209      91.212 304.381 279.714  1.00  0.00           C
ATOM   3211  HA  ASP   209      91.196 304.169 280.779  1.00  0.00           H
ATOM   3212  CB  ASP   209      90.344 305.632 279.508  1.00  0.00           C
ATOM   3213  HB2 ASP   209      90.781 306.459 280.070  1.00  0.00           H
ATOM   3214  HB3 ASP   209      90.344 305.905 278.452  1.00  0.00           H
ATOM   3215  CG  ASP   209      88.900 305.429 279.977  1.00  0.00           C
ATOM   3216  OD1 ASP   209      88.514 306.036 281.002  1.00  0.00           O
ATOM   3217  OD2 ASP   209      88.131 304.718 279.293  1.00  0.00           O
ATOM   3218  C   ASP   209      90.669 303.166 278.913  1.00  0.00           C
ATOM   3219  O   ASP   209      90.614 303.243 277.684  1.00  0.00           O
ATOM   3220  N   PRO   210      90.302 302.033 279.555  1.00  0.00           N
ATOM   3221  CD  PRO   210      90.393 301.808 280.995  1.00  0.00           C
ATOM   3222  HD2 PRO   210      89.533 302.267 281.486  1.00  0.00           H
ATOM   3223  HD3 PRO   210      91.321 302.197 281.413  1.00  0.00           H
ATOM   3224  CG  PRO   210      90.361 300.295 281.196  1.00  0.00           C
ATOM   3225  HG2 PRO   210      89.908 300.022 282.149  1.00  0.00           H
ATOM   3226  HG3 PRO   210      91.374 299.895 281.121  1.00  0.00           H
ATOM   3227  CB  PRO   210      89.531 299.817 280.012  1.00  0.00           C
ATOM   3228  HB2 PRO   210      88.470 299.942 280.240  1.00  0.00           H
ATOM   3229  HB3 PRO   210      89.747 298.778 279.761  1.00  0.00           H
ATOM   3230  CA  PRO   210      89.941 300.771 278.885  1.00  0.00           C
ATOM   3231  HA  PRO   210      90.847 300.382 278.420  1.00  0.00           H
ATOM   3232  C   PRO   210      88.839 300.792 277.806  1.00  0.00           C
ATOM   3233  O   PRO   210      88.683 299.786 277.104  1.00  0.00           O
ATOM   3234  N   ASP   211      88.087 301.886 277.656  1.00  0.00           N
ATOM   3235  H   ASP   211      88.300 302.688 278.243  1.00  0.00           H
ATOM   3236  CA  ASP   211      86.927 301.991 276.762  1.00  0.00           C
ATOM   3237  HA  ASP   211      86.685 301.007 276.359  1.00  0.00           H
ATOM   3238  CB  ASP   211      85.712 302.465 277.579  1.00  0.00           C
ATOM   3239  HB2 ASP   211      86.025 303.213 278.307  1.00  0.00           H
ATOM   3240  HB3 ASP   211      84.998 302.946 276.907  1.00  0.00           H
ATOM   3241  CG  ASP   211      84.973 301.337 278.303  1.00  0.00           C
ATOM   3242  OD1 ASP   211      85.587 300.333 278.739  1.00  0.00           O
ATOM   3243  OD2 ASP   211      83.735 301.450 278.447  1.00  0.00           O
ATOM   3244  C   ASP   211      87.148 302.904 275.537  1.00  0.00           C
ATOM   3245  O   ASP   211      86.307 302.912 274.632  1.00  0.00           O
ATOM   3246  N   THR   212      88.255 303.655 275.448  1.00  0.00           N
ATOM   3247  H   THR   212      88.936 303.606 276.203  1.00  0.00           H
ATOM   3248  CA  THR   212      88.520 304.571 274.315  1.00  0.00           C
ATOM   3249  HA  THR   212      87.574 305.032 274.029  1.00  0.00           H
ATOM   3250  CB  THR   212      89.454 305.735 274.700  1.00  0.00           C
ATOM   3251  HB  THR   212      89.586 306.373 273.826  1.00  0.00           H
ATOM   3252  CG2 THR   212      88.873 306.591 275.827  1.00  0.00           C
ATOM   3253 HG21 THR   212      89.555 307.410 276.050  1.00  0.00           H
ATOM   3254 HG22 THR   212      87.910 306.999 275.519  1.00  0.00           H
ATOM   3255 HG23 THR   212      88.738 305.988 276.725  1.00  0.00           H
ATOM   3256  OG1 THR   212      90.719 305.278 275.108  1.00  0.00           O
ATOM   3257  HG1 THR   212      91.019 304.678 274.413  1.00  0.00           H
ATOM   3258  C   THR   212      89.028 303.824 273.070  1.00  0.00           C
ATOM   3259  O   THR   212      90.187 303.950 272.672  1.00  0.00           O
ATOM   3260  N   THR   213      88.162 303.019 272.451  1.00  0.00           N
ATOM   3261  H   THR   213      87.255 302.913 272.896  1.00  0.00           H
ATOM   3262  CA  THR   213      88.447 302.241 271.229  1.00  0.00           C
ATOM   3263  HA  THR   213      89.395 301.719 271.364  1.00  0.00           H
ATOM   3264  CB  THR   213      87.353 301.192 270.972  1.00  0.00           C
ATOM   3265  HB  THR   213      87.505 300.752 269.985  1.00  0.00           H
ATOM   3266  CG2 THR   213      87.404 300.076 272.009  1.00  0.00           C
ATOM   3267 HG21 THR   213      86.671 299.309 271.757  1.00  0.00           H
ATOM   3268 HG22 THR   213      88.396 299.628 272.013  1.00  0.00           H
ATOM   3269 HG23 THR   213      87.182 300.467 273.003  1.00  0.00           H
ATOM   3270  OG1 THR   213      86.055 301.752 271.040  1.00  0.00           O
ATOM   3271  HG1 THR   213      85.435 301.011 271.021  1.00  0.00           H
ATOM   3272  C   THR   213      88.600 303.110 269.977  1.00  0.00           C
ATOM   3273  O   THR   213      89.516 302.886 269.184  1.00  0.00           O
ATOM   3274  N   GLU   214      87.741 304.118 269.816  1.00  0.00           N
ATOM   3275  H   GLU   214      87.049 304.263 270.538  1.00  0.00           H
ATOM   3276  CA  GLU   214      87.841 305.157 268.791  1.00  0.00           C
ATOM   3277  HA  GLU   214      88.674 304.916 268.131  1.00  0.00           H
ATOM   3278  CB  GLU   214      86.574 305.204 267.908  1.00  0.00           C
ATOM   3279  HB2 GLU   214      86.472 304.247 267.397  1.00  0.00           H
ATOM   3280  HB3 GLU   214      85.691 305.363 268.530  1.00  0.00           H
ATOM   3281  CG  GLU   214      86.674 306.331 266.863  1.00  0.00           C
ATOM   3282  HG2 GLU   214      86.607 307.278 267.398  1.00  0.00           H
ATOM   3283  HG3 GLU   214      87.648 306.281 266.372  1.00  0.00           H
ATOM   3284  CD  GLU   214      85.589 306.297 265.778  1.00  0.00           C
ATOM   3285  OE1 GLU   214      85.525 305.301 265.023  1.00  0.00           O
ATOM   3286  OE2 GLU   214      84.855 307.302 265.623  1.00  0.00           O
ATOM   3287  C   GLU   214      88.151 306.504 269.457  1.00  0.00           C
ATOM   3288  O   GLU   214      87.528 306.892 270.452  1.00  0.00           O
ATOM   3289  N   VAL   215      89.131 307.205 268.886  1.00  0.00           N
ATOM   3290  H   VAL   215      89.601 306.775 268.093  1.00  0.00           H
ATOM   3291  CA  VAL   215      89.613 308.527 269.292  1.00  0.00           C
ATOM   3292  HA  VAL   215      88.985 308.916 270.094  1.00  0.00           H
ATOM   3293  CB  VAL   215      91.056 308.434 269.827  1.00  0.00           C
ATOM   3294  HB  VAL   215      91.704 307.997 269.066  1.00  0.00           H
ATOM   3295  CG1 VAL   215      91.619 309.802 270.226  1.00  0.00           C
ATOM   3296 HG11 VAL   215      92.618 309.685 270.645  1.00  0.00           H
ATOM   3297 HG12 VAL   215      91.698 310.436 269.344  1.00  0.00           H
ATOM   3298 HG13 VAL   215      90.972 310.279 270.963  1.00  0.00           H
ATOM   3299  CG2 VAL   215      91.093 307.536 271.070  1.00  0.00           C
ATOM   3300 HG21 VAL   215      92.089 307.547 271.509  1.00  0.00           H
ATOM   3301 HG22 VAL   215      90.367 307.888 271.802  1.00  0.00           H
ATOM   3302 HG23 VAL   215      90.845 306.510 270.800  1.00  0.00           H
ATOM   3303  C   VAL   215      89.470 309.451 268.087  1.00  0.00           C
ATOM   3304  O   VAL   215      90.282 309.406 267.162  1.00  0.00           O
ATOM   3305  N   ASN   216      88.375 310.215 268.063  1.00  0.00           N
ATOM   3306  H   ASN   216      87.760 310.177 268.862  1.00  0.00           H
ATOM   3307  CA  ASN   216      87.870 310.921 266.886  1.00  0.00           C
ATOM   3308  HA  ASN   216      88.575 310.786 266.066  1.00  0.00           H
ATOM   3309  CB  ASN   216      86.553 310.255 266.460  1.00  0.00           C
ATOM   3310  HB2 ASN   216      86.715 309.184 266.405  1.00  0.00           H
ATOM   3311  HB3 ASN   216      85.773 310.456 267.192  1.00  0.00           H
ATOM   3312  CG  ASN   216      86.069 310.692 265.092  1.00  0.00           C
ATOM   3313  OD1 ASN   216      86.411 311.750 264.591  1.00  0.00           O
ATOM   3314  ND2 ASN   216      85.297 309.859 264.438  1.00  0.00           N
ATOM   3315 HD21 ASN   216      85.013 310.128 263.516  1.00  0.00           H
ATOM   3316 HD22 ASN   216      85.053 308.954 264.850  1.00  0.00           H
ATOM   3317  C   ASN   216      87.753 312.435 267.140  1.00  0.00           C
ATOM   3318  O   ASN   216      86.852 312.899 267.842  1.00  0.00           O
ATOM   3319  N   LEU   217      88.713 313.178 266.589  1.00  0.00           N
ATOM   3320  H   LEU   217      89.387 312.676 266.019  1.00  0.00           H
ATOM   3321  CA  LEU   217      88.916 314.624 266.696  1.00  0.00           C
ATOM   3322  HA  LEU   217      88.286 315.025 267.491  1.00  0.00           H
ATOM   3323  CB  LEU   217      90.400 314.896 267.050  1.00  0.00           C
ATOM   3324  HB2 LEU   217      91.043 314.364 266.345  1.00  0.00           H
ATOM   3325  HB3 LEU   217      90.585 315.961 266.905  1.00  0.00           H
ATOM   3326  CG  LEU   217      90.846 314.579 268.492  1.00  0.00           C
ATOM   3327  HG  LEU   217      90.163 315.061 269.192  1.00  0.00           H
ATOM   3328  CD1 LEU   217      90.914 313.086 268.817  1.00  0.00           C
ATOM   3329 HD11 LEU   217      91.413 312.938 269.775  1.00  0.00           H
ATOM   3330 HD12 LEU   217      89.909 312.683 268.901  1.00  0.00           H
ATOM   3331 HD13 LEU   217      91.459 312.559 268.033  1.00  0.00           H
ATOM   3332  CD2 LEU   217      92.251 315.149 268.717  1.00  0.00           C
ATOM   3333 HD21 LEU   217      92.566 314.973 269.746  1.00  0.00           H
ATOM   3334 HD22 LEU   217      92.959 314.675 268.037  1.00  0.00           H
ATOM   3335 HD23 LEU   217      92.248 316.224 268.538  1.00  0.00           H
ATOM   3336  C   LEU   217      88.510 315.353 265.393  1.00  0.00           C
ATOM   3337  O   LEU   217      88.935 316.486 265.170  1.00  0.00           O
ATOM   3338  N   ASN   218      87.742 314.719 264.499  1.00  0.00           N
ATOM   3339  H   ASN   218      87.385 313.800 264.730  1.00  0.00           H
ATOM   3340  CA  ASN   218      87.396 315.287 263.193  1.00  0.00           C
ATOM   3341  HA  ASN   218      88.320 315.375 262.620  1.00  0.00           H
ATOM   3342  CB  ASN   218      86.454 314.327 262.439  1.00  0.00           C
ATOM   3343  HB2 ASN   218      85.619 314.063 263.088  1.00  0.00           H
ATOM   3344  HB3 ASN   218      86.063 314.840 261.561  1.00  0.00           H
ATOM   3345  CG  ASN   218      87.131 313.051 261.960  1.00  0.00           C
ATOM   3346  OD1 ASN   218      88.311 312.800 262.167  1.00  0.00           O
ATOM   3347  ND2 ASN   218      86.421 312.203 261.250  1.00  0.00           N
ATOM   3348 HD21 ASN   218      86.886 311.355 260.967  1.00  0.00           H
ATOM   3349 HD22 ASN   218      85.452 312.365 261.054  1.00  0.00           H
ATOM   3350  C   ASN   218      86.797 316.705 263.311  1.00  0.00           C
ATOM   3351  O   ASN   218      85.943 316.971 264.157  1.00  0.00           O
ATOM   3352  N   ASN   219      87.247 317.622 262.446  1.00  0.00           N
ATOM   3353  H   ASN   219      87.951 317.305 261.786  1.00  0.00           H
ATOM   3354  CA  ASN   219      86.805 319.026 262.365  1.00  0.00           C
ATOM   3355  HA  ASN   219      87.378 319.490 261.561  1.00  0.00           H
ATOM   3356  CB  ASN   219      85.318 319.067 261.931  1.00  0.00           C
ATOM   3357  HB2 ASN   219      84.686 318.625 262.700  1.00  0.00           H
ATOM   3358  HB3 ASN   219      85.015 320.105 261.813  1.00  0.00           H
ATOM   3359  CG  ASN   219      85.073 318.375 260.603  1.00  0.00           C
ATOM   3360  OD1 ASN   219      85.583 318.798 259.580  1.00  0.00           O
ATOM   3361  ND2 ASN   219      84.288 317.322 260.558  1.00  0.00           N
ATOM   3362 HD21 ASN   219      84.162 316.902 259.649  1.00  0.00           H
ATOM   3363 HD22 ASN   219      83.783 316.980 261.366  1.00  0.00           H
ATOM   3364  C   ASN   219      87.094 319.909 263.612  1.00  0.00           C
ATOM   3365  O   ASN   219      86.633 321.051 263.661  1.00  0.00           O
ATOM   3366  N   ILE   220      87.841 319.433 264.620  1.00  0.00           N
ATOM   3367  H   ILE   220      88.154 318.471 264.554  1.00  0.00           H
ATOM   3368  CA  ILE   220      88.121 320.176 265.866  1.00  0.00           C
ATOM   3369  HA  ILE   220      87.159 320.512 266.251  1.00  0.00           H
ATOM   3370  CB  ILE   220      88.740 319.223 266.919  1.00  0.00           C
ATOM   3371  HB  ILE   220      89.509 318.639 266.413  1.00  0.00           H
ATOM   3372  CG2 ILE   220      89.461 319.942 268.073  1.00  0.00           C
ATOM   3373 HG21 ILE   220      89.824 319.206 268.787  1.00  0.00           H
ATOM   3374 HG22 ILE   220      90.328 320.474 267.696  1.00  0.00           H
ATOM   3375 HG23 ILE   220      88.799 320.641 268.584  1.00  0.00           H
ATOM   3376  CG1 ILE   220      87.689 318.234 267.483  1.00  0.00           C
ATOM   3377 HG12 ILE   220      87.161 317.758 266.656  1.00  0.00           H
ATOM   3378 HG13 ILE   220      88.218 317.446 268.018  1.00  0.00           H
ATOM   3379  CD1 ILE   220      86.633 318.824 268.434  1.00  0.00           C
ATOM   3380 HD11 ILE   220      85.982 318.022 268.783  1.00  0.00           H
ATOM   3381 HD12 ILE   220      87.103 319.272 269.308  1.00  0.00           H
ATOM   3382 HD13 ILE   220      86.027 319.569 267.919  1.00  0.00           H
ATOM   3383  C   ILE   220      88.969 321.452 265.661  1.00  0.00           C
ATOM   3384  O   ILE   220      89.966 321.491 264.937  1.00  0.00           O
ATOM   3385  N   GLU   221      88.597 322.497 266.407  1.00  0.00           N
ATOM   3386  H   GLU   221      87.788 322.333 266.985  1.00  0.00           H
ATOM   3387  CA  GLU   221      89.099 323.882 266.379  1.00  0.00           C
ATOM   3388  HA  GLU   221      88.915 324.289 265.388  1.00  0.00           H
ATOM   3389  CB  GLU   221      88.213 324.688 267.347  1.00  0.00           C
ATOM   3390  HB2 GLU   221      87.183 324.575 267.000  1.00  0.00           H
ATOM   3391  HB3 GLU   221      88.253 324.238 268.338  1.00  0.00           H
ATOM   3392  CG  GLU   221      88.486 326.202 267.429  1.00  0.00           C
ATOM   3393  HG2 GLU   221      88.835 326.572 266.460  1.00  0.00           H
ATOM   3394  HG3 GLU   221      87.538 326.699 267.639  1.00  0.00           H
ATOM   3395  CD  GLU   221      89.432 326.628 268.558  1.00  0.00           C
ATOM   3396  OE1 GLU   221      89.655 325.865 269.530  1.00  0.00           O
ATOM   3397  OE2 GLU   221      89.857 327.804 268.553  1.00  0.00           O
ATOM   3398  C   GLU   221      90.611 324.080 266.623  1.00  0.00           C
ATOM   3399  O   GLU   221      91.143 325.091 266.182  1.00  0.00           O
ATOM   3400  N   ASN   222      91.318 323.094 267.186  1.00  0.00           N
ATOM   3401  H   ASN   222      90.759 322.315 267.496  1.00  0.00           H
ATOM   3402  CA  ASN   222      92.710 323.119 267.673  1.00  0.00           C
ATOM   3403  HA  ASN   222      92.657 323.479 268.701  1.00  0.00           H
ATOM   3404  CB  ASN   222      93.245 321.671 267.733  1.00  0.00           C
ATOM   3405  HB2 ASN   222      94.051 321.639 268.465  1.00  0.00           H
ATOM   3406  HB3 ASN   222      92.475 320.979 268.066  1.00  0.00           H
ATOM   3407  CG  ASN   222      93.827 321.204 266.408  1.00  0.00           C
ATOM   3408  OD1 ASN   222      95.035 321.168 266.237  1.00  0.00           O
ATOM   3409  ND2 ASN   222      93.012 320.957 265.409  1.00  0.00           N
ATOM   3410 HD21 ASN   222      93.475 320.810 264.513  1.00  0.00           H
ATOM   3411 HD22 ASN   222      92.009 321.058 265.458  1.00  0.00           H
ATOM   3412  C   ASN   222      93.742 324.043 266.975  1.00  0.00           C
ATOM   3413  O   ASN   222      94.526 324.674 267.684  1.00  0.00           O
ATOM   3414  N   ILE   223      93.815 324.056 265.633  1.00  0.00           N
ATOM   3415  H   ILE   223      93.110 323.515 265.146  1.00  0.00           H
ATOM   3416  CA  ILE   223      94.781 324.761 264.762  1.00  0.00           C
ATOM   3417  HA  ILE   223      94.814 324.168 263.848  1.00  0.00           H
ATOM   3418  CB  ILE   223      94.193 326.137 264.339  1.00  0.00           C
ATOM   3419  HB  ILE   223      93.161 325.948 264.040  1.00  0.00           H
ATOM   3420  CG2 ILE   223      94.144 327.154 265.495  1.00  0.00           C
ATOM   3421 HG21 ILE   223      93.688 328.081 265.156  1.00  0.00           H
ATOM   3422 HG22 ILE   223      93.533 326.761 266.307  1.00  0.00           H
ATOM   3423 HG23 ILE   223      95.145 327.364 265.867  1.00  0.00           H
ATOM   3424  CG1 ILE   223      94.904 326.718 263.091  1.00  0.00           C
ATOM   3425 HG12 ILE   223      95.851 327.176 263.372  1.00  0.00           H
ATOM   3426 HG13 ILE   223      95.112 325.907 262.391  1.00  0.00           H
ATOM   3427  CD1 ILE   223      94.074 327.769 262.342  1.00  0.00           C
ATOM   3428 HD11 ILE   223      94.612 328.076 261.445  1.00  0.00           H
ATOM   3429 HD12 ILE   223      93.112 327.346 262.051  1.00  0.00           H
ATOM   3430 HD13 ILE   223      93.914 328.647 262.967  1.00  0.00           H
ATOM   3431  C   ILE   223      96.252 324.772 265.256  1.00  0.00           C
ATOM   3432  O   ILE   223      96.998 325.724 265.016  1.00  0.00           O
ATOM   3433  N   THR   224      96.702 323.725 265.962  1.00  0.00           N
ATOM   3434  H   THR   224      96.070 322.939 266.089  1.00  0.00           H
ATOM   3435  CA  THR   224      98.000 323.692 266.670  1.00  0.00           C
ATOM   3436  HA  THR   224      98.676 324.410 266.204  1.00  0.00           H
ATOM   3437  CB  THR   224      97.865 324.111 268.151  1.00  0.00           C
ATOM   3438  HB  THR   224      98.761 323.788 268.684  1.00  0.00           H
ATOM   3439  CG2 THR   224      97.749 325.622 268.336  1.00  0.00           C
ATOM   3440 HG21 THR   224      97.689 325.856 269.399  1.00  0.00           H
ATOM   3441 HG22 THR   224      98.631 326.110 267.922  1.00  0.00           H
ATOM   3442 HG23 THR   224      96.858 326.001 267.836  1.00  0.00           H
ATOM   3443  OG1 THR   224      96.740 323.538 268.782  1.00  0.00           O
ATOM   3444  HG1 THR   224      95.958 323.989 268.404  1.00  0.00           H
ATOM   3445  C   THR   224      98.693 322.328 266.577  1.00  0.00           C
ATOM   3446  O   THR   224      98.455 321.432 267.386  1.00  0.00           O
ATOM   3447  N   THR   225      99.633 322.163 265.638  1.00  0.00           N
ATOM   3448  H   THR   225      99.762 322.899 264.957  1.00  0.00           H
ATOM   3449  CA  THR   225     100.395 320.901 265.491  1.00  0.00           C
ATOM   3450  HA  THR   225      99.662 320.112 265.333  1.00  0.00           H
ATOM   3451  CB  THR   225     101.273 320.903 264.229  1.00  0.00           C
ATOM   3452  HB  THR   225     100.656 321.194 263.377  1.00  0.00           H
ATOM   3453  CG2 THR   225     102.485 321.832 264.300  1.00  0.00           C
ATOM   3454 HG21 THR   225     103.013 321.799 263.346  1.00  0.00           H
ATOM   3455 HG22 THR   225     102.166 322.857 264.486  1.00  0.00           H
ATOM   3456 HG23 THR   225     103.169 321.505 265.082  1.00  0.00           H
ATOM   3457  OG1 THR   225     101.730 319.597 264.016  1.00  0.00           O
ATOM   3458  HG1 THR   225     101.993 319.530 263.066  1.00  0.00           H
ATOM   3459  C   THR   225     101.187 320.482 266.746  1.00  0.00           C
ATOM   3460  O   THR   225     101.368 319.294 266.999  1.00  0.00           O
ATOM   3461  N   GLN   226     101.551 321.414 267.640  1.00  0.00           N
ATOM   3462  H   GLN   226     101.388 322.375 267.388  1.00  0.00           H
ATOM   3463  CA  GLN   226     102.058 321.099 268.992  1.00  0.00           C
ATOM   3464  HA  GLN   226     103.005 320.568 268.897  1.00  0.00           H
ATOM   3465  CB  GLN   226     102.309 322.418 269.745  1.00  0.00           C
ATOM   3466  HB2 GLN   226     102.951 323.059 269.139  1.00  0.00           H
ATOM   3467  HB3 GLN   226     101.352 322.927 269.881  1.00  0.00           H
ATOM   3468  CG  GLN   226     102.980 322.221 271.118  1.00  0.00           C
ATOM   3469  HG2 GLN   226     102.428 321.484 271.701  1.00  0.00           H
ATOM   3470  HG3 GLN   226     103.997 321.856 270.973  1.00  0.00           H
ATOM   3471  CD  GLN   226     103.002 323.510 271.933  1.00  0.00           C
ATOM   3472  OE1 GLN   226     101.978 324.141 272.155  1.00  0.00           O
ATOM   3473  NE2 GLN   226     104.142 323.936 272.437  1.00  0.00           N
ATOM   3474 HE21 GLN   226     105.008 323.432 272.331  1.00  0.00           H
ATOM   3475 HE22 GLN   226     104.067 324.748 273.026  1.00  0.00           H
ATOM   3476  C   GLN   226     101.091 320.193 269.789  1.00  0.00           C
ATOM   3477  O   GLN   226     101.509 319.279 270.497  1.00  0.00           O
ATOM   3478  N   THR   227      99.788 320.441 269.672  1.00  0.00           N
ATOM   3479  H   THR   227      99.487 321.169 269.036  1.00  0.00           H
ATOM   3480  CA  THR   227      98.718 319.674 270.322  1.00  0.00           C
ATOM   3481  HA  THR   227      98.985 319.524 271.365  1.00  0.00           H
ATOM   3482  CB  THR   227      97.404 320.471 270.284  1.00  0.00           C
ATOM   3483  HB  THR   227      97.010 320.485 269.268  1.00  0.00           H
ATOM   3484  CG2 THR   227      96.348 319.893 271.224  1.00  0.00           C
ATOM   3485 HG21 THR   227      95.447 320.506 271.177  1.00  0.00           H
ATOM   3486 HG22 THR   227      96.095 318.876 270.924  1.00  0.00           H
ATOM   3487 HG23 THR   227      96.721 319.887 272.249  1.00  0.00           H
ATOM   3488  OG1 THR   227      97.660 321.801 270.700  1.00  0.00           O
ATOM   3489  HG1 THR   227      97.183 322.381 270.072  1.00  0.00           H
ATOM   3490  C   THR   227      98.554 318.299 269.663  1.00  0.00           C
ATOM   3491  O   THR   227      98.511 317.282 270.352  1.00  0.00           O
ATOM   3492  N   LEU   228      98.537 318.243 268.326  1.00  0.00           N
ATOM   3493  H   LEU   228      98.569 319.125 267.828  1.00  0.00           H
ATOM   3494  CA  LEU   228      98.491 316.990 267.556  1.00  0.00           C
ATOM   3495  HA  LEU   228      97.602 316.431 267.852  1.00  0.00           H
ATOM   3496  CB  LEU   228      98.397 317.305 266.049  1.00  0.00           C
ATOM   3497  HB2 LEU   228      99.319 317.799 265.739  1.00  0.00           H
ATOM   3498  HB3 LEU   228      98.334 316.360 265.506  1.00  0.00           H
ATOM   3499  CG  LEU   228      97.205 318.191 265.630  1.00  0.00           C
ATOM   3500  HG  LEU   228      97.263 319.149 266.146  1.00  0.00           H
ATOM   3501  CD1 LEU   228      97.280 318.454 264.128  1.00  0.00           C
ATOM   3502 HD11 LEU   228      96.461 319.111 263.829  1.00  0.00           H
ATOM   3503 HD12 LEU   228      98.222 318.939 263.878  1.00  0.00           H
ATOM   3504 HD13 LEU   228      97.198 317.514 263.583  1.00  0.00           H
ATOM   3505  CD2 LEU   228      95.855 317.540 265.932  1.00  0.00           C
ATOM   3506 HD21 LEU   228      95.055 318.181 265.559  1.00  0.00           H
ATOM   3507 HD22 LEU   228      95.786 316.568 265.444  1.00  0.00           H
ATOM   3508 HD23 LEU   228      95.725 317.424 267.007  1.00  0.00           H
ATOM   3509  C   LEU   228      99.702 316.085 267.859  1.00  0.00           C
ATOM   3510  O   LEU   228      99.554 314.902 268.168  1.00  0.00           O
ATOM   3511  N   THR   229     100.913 316.645 267.821  1.00  0.00           N
ATOM   3512  H   THR   229     100.964 317.616 267.537  1.00  0.00           H
ATOM   3513  CA  THR   229     102.151 315.928 268.158  1.00  0.00           C
ATOM   3514  HA  THR   229     102.172 315.017 267.561  1.00  0.00           H
ATOM   3515  CB  THR   229     103.424 316.713 267.798  1.00  0.00           C
ATOM   3516  HB  THR   229     104.288 316.188 268.207  1.00  0.00           H
ATOM   3517  CG2 THR   229     103.617 316.849 266.289  1.00  0.00           C
ATOM   3518 HG21 THR   229     104.529 317.410 266.082  1.00  0.00           H
ATOM   3519 HG22 THR   229     103.709 315.863 265.840  1.00  0.00           H
ATOM   3520 HG23 THR   229     102.775 317.370 265.832  1.00  0.00           H
ATOM   3521  OG1 THR   229     103.398 318.016 268.318  1.00  0.00           O
ATOM   3522  HG1 THR   229     102.754 318.510 267.782  1.00  0.00           H
ATOM   3523  C   THR   229     102.196 315.465 269.618  1.00  0.00           C
ATOM   3524  O   THR   229     102.652 314.347 269.847  1.00  0.00           O
ATOM   3525  N   ARG   230     101.670 316.210 270.609  1.00  0.00           N
ATOM   3526  H   ARG   230     101.381 317.160 270.392  1.00  0.00           H
ATOM   3527  CA  ARG   230     101.599 315.703 272.001  1.00  0.00           C
ATOM   3528  HA  ARG   230     102.559 315.226 272.199  1.00  0.00           H
ATOM   3529  CB  ARG   230     101.518 316.831 273.044  1.00  0.00           C
ATOM   3530  HB2 ARG   230     101.950 316.442 273.967  1.00  0.00           H
ATOM   3531  HB3 ARG   230     102.150 317.658 272.715  1.00  0.00           H
ATOM   3532  CG  ARG   230     100.117 317.359 273.387  1.00  0.00           C
ATOM   3533  HG2 ARG   230      99.647 317.749 272.492  1.00  0.00           H
ATOM   3534  HG3 ARG   230      99.506 316.558 273.804  1.00  0.00           H
ATOM   3535  CD  ARG   230     100.255 318.487 274.417  1.00  0.00           C
ATOM   3536  HD2 ARG   230     100.776 318.103 275.297  1.00  0.00           H
ATOM   3537  HD3 ARG   230     100.873 319.265 273.966  1.00  0.00           H
ATOM   3538  NE  ARG   230      98.953 319.051 274.835  1.00  0.00           N
ATOM   3539  HE  ARG   230      98.149 318.445 274.905  1.00  0.00           H
ATOM   3540  CZ  ARG   230      98.727 320.304 275.192  1.00  0.00           C
ATOM   3541  NH1 ARG   230      99.658 321.211 275.177  1.00  0.00           N
ATOM   3542 HH11 ARG   230     100.562 320.995 274.813  1.00  0.00           H
ATOM   3543 HH12 ARG   230      99.362 322.169 275.319  1.00  0.00           H
ATOM   3544  NH2 ARG   230      97.560 320.704 275.580  1.00  0.00           N
ATOM   3545 HH21 ARG   230      96.786 320.051 275.760  1.00  0.00           H
ATOM   3546 HH22 ARG   230      97.429 321.657 275.862  1.00  0.00           H
ATOM   3547  C   ARG   230     100.572 314.583 272.232  1.00  0.00           C
ATOM   3548  O   ARG   230     100.753 313.791 273.153  1.00  0.00           O
ATOM   3549  N   PHE   231      99.558 314.433 271.373  1.00  0.00           N
ATOM   3550  H   PHE   231      99.426 315.147 270.667  1.00  0.00           H
ATOM   3551  CA  PHE   231      98.788 313.179 271.294  1.00  0.00           C
ATOM   3552  HA  PHE   231      98.455 312.910 272.298  1.00  0.00           H
ATOM   3553  CB  PHE   231      97.537 313.339 270.411  1.00  0.00           C
ATOM   3554  HB2 PHE   231      97.703 314.102 269.653  1.00  0.00           H
ATOM   3555  HB3 PHE   231      97.353 312.403 269.882  1.00  0.00           H
ATOM   3556  CG  PHE   231      96.279 313.685 271.185  1.00  0.00           C
ATOM   3557  CD1 PHE   231      95.978 315.026 271.484  1.00  0.00           C
ATOM   3558  HD1 PHE   231      96.640 315.816 271.164  1.00  0.00           H
ATOM   3559  CE1 PHE   231      94.816 315.344 272.208  1.00  0.00           C
ATOM   3560  HE1 PHE   231      94.598 316.374 272.450  1.00  0.00           H
ATOM   3561  CZ  PHE   231      93.945 314.324 272.629  1.00  0.00           C
ATOM   3562  HZ  PHE   231      93.053 314.575 273.189  1.00  0.00           H
ATOM   3563  CE2 PHE   231      94.243 312.982 272.336  1.00  0.00           C
ATOM   3564  HE2 PHE   231      93.575 312.199 272.668  1.00  0.00           H
ATOM   3565  CD2 PHE   231      95.410 312.663 271.617  1.00  0.00           C
ATOM   3566  HD2 PHE   231      95.635 311.630 271.396  1.00  0.00           H
ATOM   3567  C   PHE   231      99.675 312.019 270.808  1.00  0.00           C
ATOM   3568  O   PHE   231      99.704 310.961 271.440  1.00  0.00           O
ATOM   3569  N   ALA   232     100.442 312.212 269.728  1.00  0.00           N
ATOM   3570  H   ALA   232     100.363 313.098 269.242  1.00  0.00           H
ATOM   3571  CA  ALA   232     101.403 311.216 269.239  1.00  0.00           C
ATOM   3572  HA  ALA   232     100.862 310.282 269.080  1.00  0.00           H
ATOM   3573  CB  ALA   232     101.944 311.663 267.874  1.00  0.00           C
ATOM   3574  HB1 ALA   232     102.587 310.883 267.464  1.00  0.00           H
ATOM   3575  HB2 ALA   232     101.116 311.831 267.184  1.00  0.00           H
ATOM   3576  HB3 ALA   232     102.519 312.581 267.976  1.00  0.00           H
ATOM   3577  C   ALA   232     102.539 310.899 270.244  1.00  0.00           C
ATOM   3578  O   ALA   232     103.017 309.766 270.276  1.00  0.00           O
ATOM   3579  N   GLU   233     102.934 311.833 271.123  1.00  0.00           N
ATOM   3580  H   GLU   233     102.603 312.779 270.961  1.00  0.00           H
ATOM   3581  CA  GLU   233     103.847 311.562 272.250  1.00  0.00           C
ATOM   3582  HA  GLU   233     104.778 311.161 271.851  1.00  0.00           H
ATOM   3583  CB  GLU   233     104.180 312.832 273.063  1.00  0.00           C
ATOM   3584  HB2 GLU   233     103.252 313.317 273.355  1.00  0.00           H
ATOM   3585  HB3 GLU   233     104.678 312.513 273.980  1.00  0.00           H
ATOM   3586  CG  GLU   233     105.112 313.863 272.401  1.00  0.00           C
ATOM   3587  HG2 GLU   233     106.008 313.346 272.050  1.00  0.00           H
ATOM   3588  HG3 GLU   233     104.620 314.311 271.539  1.00  0.00           H
ATOM   3589  CD  GLU   233     105.504 314.962 273.411  1.00  0.00           C
ATOM   3590  OE1 GLU   233     104.623 315.477 274.140  1.00  0.00           O
ATOM   3591  OE2 GLU   233     106.711 315.229 273.621  1.00  0.00           O
ATOM   3592  C   GLU   233     103.300 310.510 273.238  1.00  0.00           C
ATOM   3593  O   GLU   233     104.102 309.865 273.917  1.00  0.00           O
ATOM   3594  N   ALA   234     101.977 310.325 273.331  1.00  0.00           N
ATOM   3595  H   ALA   234     101.389 310.908 272.746  1.00  0.00           H
ATOM   3596  CA  ALA   234     101.314 309.383 274.240  1.00  0.00           C
ATOM   3597  HA  ALA   234     102.017 309.067 275.013  1.00  0.00           H
ATOM   3598  CB  ALA   234     100.157 310.115 274.933  1.00  0.00           C
ATOM   3599  HB1 ALA   234      99.666 309.440 275.636  1.00  0.00           H
ATOM   3600  HB2 ALA   234     100.541 310.976 275.482  1.00  0.00           H
ATOM   3601  HB3 ALA   234      99.427 310.458 274.197  1.00  0.00           H
ATOM   3602  C   ALA   234     100.834 308.106 273.524  1.00  0.00           C
ATOM   3603  O   ALA   234     101.140 306.996 273.960  1.00  0.00           O
ATOM   3604  N   LEU   235     100.122 308.243 272.397  1.00  0.00           N
ATOM   3605  H   LEU   235      99.925 309.193 272.094  1.00  0.00           H
ATOM   3606  CA  LEU   235      99.577 307.123 271.606  1.00  0.00           C
ATOM   3607  HA  LEU   235      98.889 306.562 272.236  1.00  0.00           H
ATOM   3608  CB  LEU   235      98.802 307.685 270.401  1.00  0.00           C
ATOM   3609  HB2 LEU   235      99.454 308.379 269.870  1.00  0.00           H
ATOM   3610  HB3 LEU   235      98.566 306.864 269.724  1.00  0.00           H
ATOM   3611  CG  LEU   235      97.487 308.402 270.759  1.00  0.00           C
ATOM   3612  HG  LEU   235      97.655 309.110 271.570  1.00  0.00           H
ATOM   3613  CD1 LEU   235      96.976 309.173 269.543  1.00  0.00           C
ATOM   3614 HD11 LEU   235      96.052 309.692 269.793  1.00  0.00           H
ATOM   3615 HD12 LEU   235      97.717 309.910 269.234  1.00  0.00           H
ATOM   3616 HD13 LEU   235      96.785 308.491 268.713  1.00  0.00           H
ATOM   3617  CD2 LEU   235      96.398 307.412 271.177  1.00  0.00           C
ATOM   3618 HD21 LEU   235      95.474 307.952 271.383  1.00  0.00           H
ATOM   3619 HD22 LEU   235      96.218 306.692 270.377  1.00  0.00           H
ATOM   3620 HD23 LEU   235      96.695 306.879 272.078  1.00  0.00           H
ATOM   3621  C   LEU   235     100.649 306.115 271.142  1.00  0.00           C
ATOM   3622  O   LEU   235     100.345 304.941 270.929  1.00  0.00           O
ATOM   3623  N   LYS   236     101.908 306.558 271.063  1.00  0.00           N
ATOM   3624  H   LYS   236     102.017 307.551 271.227  1.00  0.00           H
ATOM   3625  CA  LYS   236     103.131 305.767 270.868  1.00  0.00           C
ATOM   3626  HA  LYS   236     103.148 305.395 269.845  1.00  0.00           H
ATOM   3627  CB  LYS   236     104.302 306.748 271.050  1.00  0.00           C
ATOM   3628  HB2 LYS   236     104.126 307.576 270.369  1.00  0.00           H
ATOM   3629  HB3 LYS   236     104.286 307.138 272.071  1.00  0.00           H
ATOM   3630  CG  LYS   236     105.705 306.206 270.752  1.00  0.00           C
ATOM   3631  HG2 LYS   236     105.960 305.459 271.504  1.00  0.00           H
ATOM   3632  HG3 LYS   236     105.723 305.737 269.770  1.00  0.00           H
ATOM   3633  CD  LYS   236     106.753 307.333 270.795  1.00  0.00           C
ATOM   3634  HD2 LYS   236     106.630 307.892 271.724  1.00  0.00           H
ATOM   3635  HD3 LYS   236     107.746 306.880 270.809  1.00  0.00           H
ATOM   3636  CE  LYS   236     106.671 308.293 269.593  1.00  0.00           C
ATOM   3637  HE2 LYS   236     106.979 307.750 268.694  1.00  0.00           H
ATOM   3638  HE3 LYS   236     105.638 308.625 269.451  1.00  0.00           H
ATOM   3639  NZ  LYS   236     107.547 309.473 269.791  1.00  0.00           N
ATOM   3640  HZ1 LYS   236     107.730 309.993 268.929  1.00  0.00           H
ATOM   3641  HZ2 LYS   236     107.178 310.108 270.478  1.00  0.00           H
ATOM   3642  HZ3 LYS   236     108.465 309.191 270.134  1.00  0.00           H
ATOM   3643  C   LYS   236     103.221 304.517 271.762  1.00  0.00           C
ATOM   3644  O   LYS   236     103.617 303.477 271.256  1.00  0.00           O
ATOM   3645  N   ASP   237     102.805 304.585 273.029  1.00  0.00           N
ATOM   3646  H   ASP   237     102.449 305.479 273.349  1.00  0.00           H
ATOM   3647  CA  ASP   237     102.898 303.488 274.019  1.00  0.00           C
ATOM   3648  HA  ASP   237     103.324 302.605 273.538  1.00  0.00           H
ATOM   3649  CB  ASP   237     103.876 303.907 275.144  1.00  0.00           C
ATOM   3650  HB2 ASP   237     103.851 304.992 275.269  1.00  0.00           H
ATOM   3651  HB3 ASP   237     103.555 303.478 276.090  1.00  0.00           H
ATOM   3652  CG  ASP   237     105.320 303.428 274.924  1.00  0.00           C
ATOM   3653  OD1 ASP   237     105.550 302.194 274.908  1.00  0.00           O
ATOM   3654  OD2 ASP   237     106.244 304.273 274.859  1.00  0.00           O
ATOM   3655  C   ASP   237     101.518 303.016 274.563  1.00  0.00           C
ATOM   3656  O   ASP   237     101.447 302.246 275.525  1.00  0.00           O
ATOM   3657  N   ASN   238     100.405 303.473 273.974  1.00  0.00           N
ATOM   3658  H   ASN   238     100.543 304.054 273.160  1.00  0.00           H
ATOM   3659  CA  ASN   238      99.026 303.087 274.328  1.00  0.00           C
ATOM   3660  HA  ASN   238      98.941 303.032 275.415  1.00  0.00           H
ATOM   3661  CB  ASN   238      98.113 304.217 273.808  1.00  0.00           C
ATOM   3662  HB2 ASN   238      98.441 305.164 274.236  1.00  0.00           H
ATOM   3663  HB3 ASN   238      98.209 304.277 272.724  1.00  0.00           H
ATOM   3664  CG  ASN   238      96.640 304.018 274.121  1.00  0.00           C
ATOM   3665  OD1 ASN   238      95.958 303.206 273.513  1.00  0.00           O
ATOM   3666  ND2 ASN   238      96.077 304.771 275.039  1.00  0.00           N
ATOM   3667 HD21 ASN   238      95.104 304.580 275.192  1.00  0.00           H
ATOM   3668 HD22 ASN   238      96.576 305.449 275.601  1.00  0.00           H
ATOM   3669  C   ASN   238      98.627 301.704 273.747  1.00  0.00           C
ATOM   3670  O   ASN   238      99.047 301.354 272.644  1.00  0.00           O
ATOM   3671  N   THR   239      97.766 300.943 274.440  1.00  0.00           N
ATOM   3672  H   THR   239      97.443 301.293 275.339  1.00  0.00           H
ATOM   3673  CA  THR   239      97.308 299.590 274.035  1.00  0.00           C
ATOM   3674  HA  THR   239      97.591 299.433 272.994  1.00  0.00           H
ATOM   3675  CB  THR   239      98.024 298.474 274.829  1.00  0.00           C
ATOM   3676  HB  THR   239      97.678 297.508 274.460  1.00  0.00           H
ATOM   3677  CG2 THR   239      99.543 298.515 274.655  1.00  0.00           C
ATOM   3678 HG21 THR   239      99.986 297.641 275.128  1.00  0.00           H
ATOM   3679 HG22 THR   239      99.790 298.504 273.593  1.00  0.00           H
ATOM   3680 HG23 THR   239      99.952 299.417 275.112  1.00  0.00           H
ATOM   3681  OG1 THR   239      97.764 298.528 276.218  1.00  0.00           O
ATOM   3682  HG1 THR   239      96.808 298.561 276.330  1.00  0.00           H
ATOM   3683  C   THR   239      95.777 299.399 274.049  1.00  0.00           C
ATOM   3684  O   THR   239      95.294 298.265 274.112  1.00  0.00           O
ATOM   3685  N   VAL   240      94.987 300.482 273.992  1.00  0.00           N
ATOM   3686  H   VAL   240      95.456 301.383 273.964  1.00  0.00           H
ATOM   3687  CA  VAL   240      93.507 300.441 273.899  1.00  0.00           C
ATOM   3688  HA  VAL   240      93.194 299.401 273.949  1.00  0.00           H
ATOM   3689  CB  VAL   240      92.827 301.126 275.105  1.00  0.00           C
ATOM   3690  HB  VAL   240      93.148 300.597 276.003  1.00  0.00           H
ATOM   3691  CG1 VAL   240      93.189 302.605 275.278  1.00  0.00           C
ATOM   3692 HG11 VAL   240      92.701 302.998 276.170  1.00  0.00           H
ATOM   3693 HG12 VAL   240      94.261 302.702 275.410  1.00  0.00           H
ATOM   3694 HG13 VAL   240      92.864 303.186 274.417  1.00  0.00           H
ATOM   3695  CG2 VAL   240      91.299 301.015 275.029  1.00  0.00           C
ATOM   3696 HG21 VAL   240      90.866 301.348 275.969  1.00  0.00           H
ATOM   3697 HG22 VAL   240      90.906 301.646 274.231  1.00  0.00           H
ATOM   3698 HG23 VAL   240      91.001 299.985 274.847  1.00  0.00           H
ATOM   3699  C   VAL   240      92.955 300.955 272.565  1.00  0.00           C
ATOM   3700  O   VAL   240      92.019 300.347 272.033  1.00  0.00           O
ATOM   3701  N   VAL   241      93.513 302.036 272.011  1.00  0.00           N
ATOM   3702  H   VAL   241      94.313 302.448 272.480  1.00  0.00           H
ATOM   3703  CA  VAL   241      92.998 302.680 270.788  1.00  0.00           C
ATOM   3704  HA  VAL   241      91.940 302.891 270.945  1.00  0.00           H
ATOM   3705  CB  VAL   241      93.707 304.024 270.518  1.00  0.00           C
ATOM   3706  HB  VAL   241      94.772 303.852 270.364  1.00  0.00           H
ATOM   3707  CG1 VAL   241      93.137 304.739 269.282  1.00  0.00           C
ATOM   3708 HG11 VAL   241      93.603 305.719 269.171  1.00  0.00           H
ATOM   3709 HG12 VAL   241      93.345 304.169 268.378  1.00  0.00           H
ATOM   3710 HG13 VAL   241      92.059 304.871 269.384  1.00  0.00           H
ATOM   3711  CG2 VAL   241      93.529 304.977 271.710  1.00  0.00           C
ATOM   3712 HG21 VAL   241      93.967 305.946 271.481  1.00  0.00           H
ATOM   3713 HG22 VAL   241      92.471 305.102 271.932  1.00  0.00           H
ATOM   3714 HG23 VAL   241      94.026 304.583 272.592  1.00  0.00           H
ATOM   3715  C   VAL   241      93.118 301.745 269.579  1.00  0.00           C
ATOM   3716  O   VAL   241      94.141 301.094 269.378  1.00  0.00           O
ATOM   3717  N   LYS   242      92.060 301.690 268.762  1.00  0.00           N
ATOM   3718  H   LYS   242      91.252 302.234 269.049  1.00  0.00           H
ATOM   3719  CA  LYS   242      91.929 300.842 267.561  1.00  0.00           C
ATOM   3720  HA  LYS   242      92.869 300.315 267.388  1.00  0.00           H
ATOM   3721  CB  LYS   242      90.841 299.781 267.807  1.00  0.00           C
ATOM   3722  HB2 LYS   242      89.927 300.274 268.145  1.00  0.00           H
ATOM   3723  HB3 LYS   242      90.624 299.251 266.877  1.00  0.00           H
ATOM   3724  CG  LYS   242      91.313 298.762 268.859  1.00  0.00           C
ATOM   3725  HG2 LYS   242      92.077 298.124 268.412  1.00  0.00           H
ATOM   3726  HG3 LYS   242      91.767 299.289 269.693  1.00  0.00           H
ATOM   3727  CD  LYS   242      90.179 297.889 269.412  1.00  0.00           C
ATOM   3728  HD2 LYS   242      89.379 298.515 269.811  1.00  0.00           H
ATOM   3729  HD3 LYS   242      89.774 297.279 268.603  1.00  0.00           H
ATOM   3730  CE  LYS   242      90.724 296.969 270.515  1.00  0.00           C
ATOM   3731  HE2 LYS   242      89.981 296.199 270.741  1.00  0.00           H
ATOM   3732  HE3 LYS   242      91.616 296.467 270.131  1.00  0.00           H
ATOM   3733  NZ  LYS   242      91.063 297.703 271.762  1.00  0.00           N
ATOM   3734  HZ1 LYS   242      91.673 297.150 272.362  1.00  0.00           H
ATOM   3735  HZ2 LYS   242      91.530 298.589 271.584  1.00  0.00           H
ATOM   3736  HZ3 LYS   242      90.236 297.885 272.325  1.00  0.00           H
ATOM   3737  C   LYS   242      91.659 301.656 266.290  1.00  0.00           C
ATOM   3738  O   LYS   242      92.110 301.240 265.220  1.00  0.00           O
ATOM   3739  N   THR   243      91.041 302.831 266.437  1.00  0.00           N
ATOM   3740  H   THR   243      90.673 303.033 267.356  1.00  0.00           H
ATOM   3741  CA  THR   243      90.775 303.829 265.386  1.00  0.00           C
ATOM   3742  HA  THR   243      91.359 303.590 264.499  1.00  0.00           H
ATOM   3743  CB  THR   243      89.287 303.817 264.990  1.00  0.00           C
ATOM   3744  HB  THR   243      88.674 304.019 265.868  1.00  0.00           H
ATOM   3745  CG2 THR   243      88.941 304.829 263.898  1.00  0.00           C
ATOM   3746 HG21 THR   243      87.894 304.717 263.611  1.00  0.00           H
ATOM   3747 HG22 THR   243      89.081 305.846 264.264  1.00  0.00           H
ATOM   3748 HG23 THR   243      89.571 304.672 263.023  1.00  0.00           H
ATOM   3749  OG1 THR   243      88.959 302.546 264.488  1.00  0.00           O
ATOM   3750  HG1 THR   243      88.055 302.590 264.160  1.00  0.00           H
ATOM   3751  C   THR   243      91.173 305.221 265.875  1.00  0.00           C
ATOM   3752  O   THR   243      90.673 305.679 266.904  1.00  0.00           O
ATOM   3753  N   PHE   244      92.066 305.899 265.149  1.00  0.00           N
ATOM   3754  H   PHE   244      92.447 305.449 264.319  1.00  0.00           H
ATOM   3755  CA  PHE   244      92.536 307.258 265.447  1.00  0.00           C
ATOM   3756  HA  PHE   244      91.993 307.638 266.311  1.00  0.00           H
ATOM   3757  CB  PHE   244      94.026 307.212 265.820  1.00  0.00           C
ATOM   3758  HB2 PHE   244      94.145 306.564 266.690  1.00  0.00           H
ATOM   3759  HB3 PHE   244      94.570 306.752 264.994  1.00  0.00           H
ATOM   3760  CG  PHE   244      94.667 308.554 266.147  1.00  0.00           C
ATOM   3761  CD1 PHE   244      94.032 309.468 267.012  1.00  0.00           C
ATOM   3762  HD1 PHE   244      93.068 309.242 267.444  1.00  0.00           H
ATOM   3763  CE1 PHE   244      94.642 310.699 267.319  1.00  0.00           C
ATOM   3764  HE1 PHE   244      94.142 311.402 267.971  1.00  0.00           H
ATOM   3765  CZ  PHE   244      95.898 311.016 266.774  1.00  0.00           C
ATOM   3766  HZ  PHE   244      96.365 311.963 267.007  1.00  0.00           H
ATOM   3767  CE2 PHE   244      96.540 310.107 265.915  1.00  0.00           C
ATOM   3768  HE2 PHE   244      97.500 310.356 265.486  1.00  0.00           H
ATOM   3769  CD2 PHE   244      95.924 308.882 265.599  1.00  0.00           C
ATOM   3770  HD2 PHE   244      96.418 308.195 264.928  1.00  0.00           H
ATOM   3771  C   PHE   244      92.240 308.198 264.269  1.00  0.00           C
ATOM   3772  O   PHE   244      92.842 308.083 263.201  1.00  0.00           O
ATOM   3773  N   SER   245      91.271 309.097 264.448  1.00  0.00           N
ATOM   3774  H   SER   245      90.871 309.187 265.377  1.00  0.00           H
ATOM   3775  CA  SER   245      90.715 309.948 263.391  1.00  0.00           C
ATOM   3776  HA  SER   245      91.246 309.757 262.460  1.00  0.00           H
ATOM   3777  CB  SER   245      89.244 309.583 263.166  1.00  0.00           C
ATOM   3778  HB2 SER   245      89.161 308.502 263.043  1.00  0.00           H
ATOM   3779  HB3 SER   245      88.647 309.882 264.027  1.00  0.00           H
ATOM   3780  OG  SER   245      88.744 310.202 262.000  1.00  0.00           O
ATOM   3781  HG  SER   245      88.620 311.157 262.181  1.00  0.00           H
ATOM   3782  C   SER   245      90.880 311.426 263.736  1.00  0.00           C
ATOM   3783  O   SER   245      90.450 311.875 264.797  1.00  0.00           O
ATOM   3784  N   LEU   246      91.522 312.179 262.844  1.00  0.00           N
ATOM   3785  H   LEU   246      91.876 311.704 262.017  1.00  0.00           H
ATOM   3786  CA  LEU   246      91.772 313.619 262.954  1.00  0.00           C
ATOM   3787  HA  LEU   246      90.995 314.047 263.590  1.00  0.00           H
ATOM   3788  CB  LEU   246      93.124 313.879 263.658  1.00  0.00           C
ATOM   3789  HB2 LEU   246      93.209 314.958 263.785  1.00  0.00           H
ATOM   3790  HB3 LEU   246      93.087 313.453 264.661  1.00  0.00           H
ATOM   3791  CG  LEU   246      94.394 313.370 262.941  1.00  0.00           C
ATOM   3792  HG  LEU   246      94.284 313.491 261.865  1.00  0.00           H
ATOM   3793  CD1 LEU   246      95.606 314.192 263.388  1.00  0.00           C
ATOM   3794 HD11 LEU   246      96.496 313.857 262.855  1.00  0.00           H
ATOM   3795 HD12 LEU   246      95.438 315.244 263.153  1.00  0.00           H
ATOM   3796 HD13 LEU   246      95.758 314.080 264.461  1.00  0.00           H
ATOM   3797  CD2 LEU   246      94.710 311.903 263.256  1.00  0.00           C
ATOM   3798 HD21 LEU   246      95.677 311.628 262.840  1.00  0.00           H
ATOM   3799 HD22 LEU   246      94.726 311.747 264.334  1.00  0.00           H
ATOM   3800 HD23 LEU   246      93.960 311.248 262.819  1.00  0.00           H
ATOM   3801  C   LEU   246      91.614 314.318 261.589  1.00  0.00           C
ATOM   3802  O   LEU   246      92.388 315.208 261.221  1.00  0.00           O
ATOM   3803  N   ALA   247      90.608 313.913 260.815  1.00  0.00           N
ATOM   3804  H   ALA   247      89.963 313.234 261.203  1.00  0.00           H
ATOM   3805  CA  ALA   247      90.277 314.526 259.534  1.00  0.00           C
ATOM   3806  HA  ALA   247      91.137 314.407 258.877  1.00  0.00           H
ATOM   3807  CB  ALA   247      89.094 313.779 258.908  1.00  0.00           C
ATOM   3808  HB1 ALA   247      88.911 314.162 257.904  1.00  0.00           H
ATOM   3809  HB2 ALA   247      89.316 312.714 258.843  1.00  0.00           H
ATOM   3810  HB3 ALA   247      88.197 313.926 259.507  1.00  0.00           H
ATOM   3811  C   ALA   247      89.974 316.030 259.688  1.00  0.00           C
ATOM   3812  O   ALA   247      89.278 316.447 260.619  1.00  0.00           O
ATOM   3813  N   ASN   248      90.476 316.839 258.752  1.00  0.00           N
ATOM   3814  H   ASN   248      90.998 316.385 258.009  1.00  0.00           H
ATOM   3815  CA  ASN   248      90.177 318.267 258.597  1.00  0.00           C
ATOM   3816  HA  ASN   248      90.727 318.611 257.719  1.00  0.00           H
ATOM   3817  CB  ASN   248      88.671 318.369 258.270  1.00  0.00           C
ATOM   3818  HB2 ASN   248      88.360 317.522 257.660  1.00  0.00           H
ATOM   3819  HB3 ASN   248      88.103 318.344 259.197  1.00  0.00           H
ATOM   3820  CG  ASN   248      88.317 319.610 257.486  1.00  0.00           C
ATOM   3821  OD1 ASN   248      88.902 319.911 256.463  1.00  0.00           O
ATOM   3822  ND2 ASN   248      87.313 320.334 257.902  1.00  0.00           N
ATOM   3823 HD21 ASN   248      87.183 321.218 257.427  1.00  0.00           H
ATOM   3824 HD22 ASN   248      86.715 319.984 258.642  1.00  0.00           H
ATOM   3825  C   ASN   248      90.654 319.168 259.773  1.00  0.00           C
ATOM   3826  O   ASN   248      90.238 320.320 259.885  1.00  0.00           O
ATOM   3827  N   THR   249      91.528 318.656 260.651  1.00  0.00           N
ATOM   3828  H   THR   249      91.882 317.735 260.435  1.00  0.00           H
ATOM   3829  CA  THR   249      92.059 319.308 261.874  1.00  0.00           C
ATOM   3830  HA  THR   249      91.266 319.914 262.312  1.00  0.00           H
ATOM   3831  CB  THR   249      92.481 318.266 262.927  1.00  0.00           C
ATOM   3832  HB  THR   249      92.917 318.781 263.782  1.00  0.00           H
ATOM   3833  CG2 THR   249      91.298 317.464 263.453  1.00  0.00           C
ATOM   3834 HG21 THR   249      91.635 316.783 264.234  1.00  0.00           H
ATOM   3835 HG22 THR   249      90.565 318.148 263.880  1.00  0.00           H
ATOM   3836 HG23 THR   249      90.827 316.894 262.655  1.00  0.00           H
ATOM   3837  OG1 THR   249      93.452 317.377 262.422  1.00  0.00           O
ATOM   3838  HG1 THR   249      93.001 316.638 261.980  1.00  0.00           H
ATOM   3839  C   THR   249      93.252 320.255 261.665  1.00  0.00           C
ATOM   3840  O   THR   249      93.765 320.798 262.644  1.00  0.00           O
ATOM   3841  N   HIE   250      93.696 320.471 260.419  1.00  0.00           N
ATOM   3842  H   HIE   250      93.244 319.912 259.709  1.00  0.00           H
ATOM   3843  CA  HIE   250      94.896 321.248 260.045  1.00  0.00           C
ATOM   3844  HA  HIE   250      94.919 321.271 258.956  1.00  0.00           H
ATOM   3845  CB  HIE   250      94.773 322.728 260.488  1.00  0.00           C
ATOM   3846  HB2 HIE   250      93.898 322.871 261.122  1.00  0.00           H
ATOM   3847  HB3 HIE   250      95.640 323.034 261.072  1.00  0.00           H
ATOM   3848  CG  HIE   250      94.643 323.656 259.311  1.00  0.00           C
ATOM   3849  ND1 HIE   250      95.646 323.935 258.387  1.00  0.00           N
ATOM   3850  CE1 HIE   250      95.077 324.699 257.445  1.00  0.00           C
ATOM   3851  HE1 HIE   250      95.589 325.051 256.560  1.00  0.00           H
ATOM   3852  NE2 HIE   250      93.777 324.902 257.727  1.00  0.00           N
ATOM   3853  HE2 HIE   250      93.095 325.358 257.123  1.00  0.00           H
ATOM   3854  CD2 HIE   250      93.487 324.252 258.907  1.00  0.00           C
ATOM   3855  HD2 HIE   250      92.531 324.178 259.402  1.00  0.00           H
ATOM   3856  C   HIE   250      96.234 320.566 260.407  1.00  0.00           C
ATOM   3857  O   HIE   250      97.248 321.221 260.641  1.00  0.00           O
ATOM   3858  N   ALA   251      96.260 319.228 260.419  1.00  0.00           N
ATOM   3859  H   ALA   251      95.392 318.740 260.233  1.00  0.00           H
ATOM   3860  CA  ALA   251      97.498 318.454 260.554  1.00  0.00           C
ATOM   3861  HA  ALA   251      97.982 318.762 261.480  1.00  0.00           H
ATOM   3862  CB  ALA   251      97.138 316.966 260.661  1.00  0.00           C
ATOM   3863  HB1 ALA   251      98.029 316.392 260.916  1.00  0.00           H
ATOM   3864  HB2 ALA   251      96.384 316.819 261.434  1.00  0.00           H
ATOM   3865  HB3 ALA   251      96.747 316.608 259.709  1.00  0.00           H
ATOM   3866  C   ALA   251      98.494 318.712 259.400  1.00  0.00           C
ATOM   3867  O   ALA   251      98.089 318.927 258.254  1.00  0.00           O
ATOM   3868  N   ASP   252      99.795 318.627 259.699  1.00  0.00           N
ATOM   3869  H   ASP   252     100.059 318.443 260.656  1.00  0.00           H
ATOM   3870  CA  ASP   252     100.916 318.949 258.806  1.00  0.00           C
ATOM   3871  HA  ASP   252     100.523 319.121 257.804  1.00  0.00           H
ATOM   3872  CB  ASP   252     101.580 320.255 259.289  1.00  0.00           C
ATOM   3873  HB2 ASP   252     102.115 320.700 258.447  1.00  0.00           H
ATOM   3874  HB3 ASP   252     100.816 320.968 259.605  1.00  0.00           H
ATOM   3875  CG  ASP   252     102.569 320.009 260.435  1.00  0.00           C
ATOM   3876  OD1 ASP   252     102.184 319.399 261.454  1.00  0.00           O
ATOM   3877  OD2 ASP   252     103.775 320.316 260.280  1.00  0.00           O
ATOM   3878  C   ASP   252     101.958 317.812 258.705  1.00  0.00           C
ATOM   3879  O   ASP   252     101.824 316.745 259.308  1.00  0.00           O
ATOM   3880  N   ASP   253     103.038 318.047 257.955  1.00  0.00           N
ATOM   3881  H   ASP   253     103.115 318.945 257.500  1.00  0.00           H
ATOM   3882  CA  ASP   253     104.147 317.094 257.833  1.00  0.00           C
ATOM   3883  HA  ASP   253     103.738 316.143 257.493  1.00  0.00           H
ATOM   3884  CB  ASP   253     105.145 317.575 256.769  1.00  0.00           C
ATOM   3885  HB2 ASP   253     105.434 318.605 256.986  1.00  0.00           H
ATOM   3886  HB3 ASP   253     106.048 316.967 256.841  1.00  0.00           H
ATOM   3887  CG  ASP   253     104.610 317.453 255.334  1.00  0.00           C
ATOM   3888  OD1 ASP   253     104.891 318.348 254.508  1.00  0.00           O
ATOM   3889  OD2 ASP   253     103.974 316.433 254.993  1.00  0.00           O
ATOM   3890  C   ASP   253     104.869 316.796 259.166  1.00  0.00           C
ATOM   3891  O   ASP   253     105.347 315.677 259.341  1.00  0.00           O
ATOM   3892  N   SER   254     104.941 317.726 260.129  1.00  0.00           N
ATOM   3893  H   SER   254     104.506 318.632 259.973  1.00  0.00           H
ATOM   3894  CA  SER   254     105.515 317.443 261.459  1.00  0.00           C
ATOM   3895  HA  SER   254     106.436 316.886 261.298  1.00  0.00           H
ATOM   3896  CB  SER   254     105.920 318.720 262.207  1.00  0.00           C
ATOM   3897  HB2 SER   254     106.506 318.434 263.081  1.00  0.00           H
ATOM   3898  HB3 SER   254     106.551 319.330 261.561  1.00  0.00           H
ATOM   3899  OG  SER   254     104.821 319.484 262.648  1.00  0.00           O
ATOM   3900  HG  SER   254     104.304 319.781 261.868  1.00  0.00           H
ATOM   3901  C   SER   254     104.614 316.547 262.323  1.00  0.00           C
ATOM   3902  O   SER   254     105.115 315.608 262.947  1.00  0.00           O
ATOM   3903  N   ALA   255     103.288 316.739 262.287  1.00  0.00           N
ATOM   3904  H   ALA   255     102.936 317.575 261.825  1.00  0.00           H
ATOM   3905  CA  ALA   255     102.331 315.775 262.833  1.00  0.00           C
ATOM   3906  HA  ALA   255     102.523 315.666 263.899  1.00  0.00           H
ATOM   3907  CB  ALA   255     100.903 316.312 262.663  1.00  0.00           C
ATOM   3908  HB1 ALA   255     100.193 315.609 263.101  1.00  0.00           H
ATOM   3909  HB2 ALA   255     100.806 317.272 263.168  1.00  0.00           H
ATOM   3910  HB3 ALA   255     100.668 316.440 261.607  1.00  0.00           H
ATOM   3911  C   ALA   255     102.508 314.385 262.193  1.00  0.00           C
ATOM   3912  O   ALA   255     102.604 313.379 262.901  1.00  0.00           O
ATOM   3913  N   ALA   256     102.615 314.320 260.862  1.00  0.00           N
ATOM   3914  H   ALA   256     102.492 315.185 260.340  1.00  0.00           H
ATOM   3915  CA  ALA   256     102.873 313.080 260.131  1.00  0.00           C
ATOM   3916  HA  ALA   256     102.083 312.374 260.386  1.00  0.00           H
ATOM   3917  CB  ALA   256     102.772 313.365 258.633  1.00  0.00           C
ATOM   3918  HB1 ALA   256     102.879 312.436 258.074  1.00  0.00           H
ATOM   3919  HB2 ALA   256     101.802 313.809 258.411  1.00  0.00           H
ATOM   3920  HB3 ALA   256     103.560 314.055 258.339  1.00  0.00           H
ATOM   3921  C   ALA   256     104.214 312.410 260.504  1.00  0.00           C
ATOM   3922  O   ALA   256     104.255 311.191 260.655  1.00  0.00           O
ATOM   3923  N   MET   257     105.295 313.173 260.713  1.00  0.00           N
ATOM   3924  H   MET   257     105.209 314.162 260.497  1.00  0.00           H
ATOM   3925  CA  MET   257     106.580 312.663 261.224  1.00  0.00           C
ATOM   3926  HA  MET   257     106.933 311.878 260.554  1.00  0.00           H
ATOM   3927  CB  MET   257     107.635 313.783 261.260  1.00  0.00           C
ATOM   3928  HB2 MET   257     107.195 314.682 261.688  1.00  0.00           H
ATOM   3929  HB3 MET   257     108.455 313.484 261.912  1.00  0.00           H
ATOM   3930  CG  MET   257     108.210 314.123 259.878  1.00  0.00           C
ATOM   3931  HG2 MET   257     107.388 314.353 259.203  1.00  0.00           H
ATOM   3932  HG3 MET   257     108.816 315.024 259.975  1.00  0.00           H
ATOM   3933  SD  MET   257     109.229 312.843 259.088  1.00  0.00           S
ATOM   3934  CE  MET   257     110.635 312.739 260.227  1.00  0.00           C
ATOM   3935  HE1 MET   257     111.378 312.060 259.810  1.00  0.00           H
ATOM   3936  HE2 MET   257     111.081 313.726 260.355  1.00  0.00           H
ATOM   3937  HE3 MET   257     110.306 312.357 261.193  1.00  0.00           H
ATOM   3938  C   MET   257     106.447 312.028 262.617  1.00  0.00           C
ATOM   3939  O   MET   257     106.957 310.928 262.838  1.00  0.00           O
ATOM   3940  N   ALA   258     105.743 312.680 263.550  1.00  0.00           N
ATOM   3941  H   ALA   258     105.375 313.598 263.318  1.00  0.00           H
ATOM   3942  CA  ALA   258     105.465 312.119 264.875  1.00  0.00           C
ATOM   3943  HA  ALA   258     106.416 311.885 265.355  1.00  0.00           H
ATOM   3944  CB  ALA   258     104.757 313.179 265.725  1.00  0.00           C
ATOM   3945  HB1 ALA   258     104.627 312.803 266.740  1.00  0.00           H
ATOM   3946  HB2 ALA   258     105.366 314.083 265.761  1.00  0.00           H
ATOM   3947  HB3 ALA   258     103.782 313.417 265.300  1.00  0.00           H
ATOM   3948  C   ALA   258     104.653 310.809 264.788  1.00  0.00           C
ATOM   3949  O   ALA   258     104.993 309.817 265.438  1.00  0.00           O
ATOM   3950  N   ILE   259     103.615 310.780 263.943  1.00  0.00           N
ATOM   3951  H   ILE   259     103.383 311.652 263.474  1.00  0.00           H
ATOM   3952  CA  ILE   259     102.842 309.572 263.611  1.00  0.00           C
ATOM   3953  HA  ILE   259     102.425 309.173 264.535  1.00  0.00           H
ATOM   3954  CB  ILE   259     101.646 309.936 262.694  1.00  0.00           C
ATOM   3955  HB  ILE   259     102.016 310.535 261.862  1.00  0.00           H
ATOM   3956  CG2 ILE   259     100.967 308.681 262.113  1.00  0.00           C
ATOM   3957 HG21 ILE   259     100.111 308.958 261.500  1.00  0.00           H
ATOM   3958 HG22 ILE   259     101.661 308.144 261.469  1.00  0.00           H
ATOM   3959 HG23 ILE   259     100.636 308.024 262.918  1.00  0.00           H
ATOM   3960  CG1 ILE   259     100.606 310.766 263.487  1.00  0.00           C
ATOM   3961 HG12 ILE   259     100.082 310.118 264.191  1.00  0.00           H
ATOM   3962 HG13 ILE   259     101.116 311.532 264.071  1.00  0.00           H
ATOM   3963  CD1 ILE   259      99.575 311.487 262.606  1.00  0.00           C
ATOM   3964 HD11 ILE   259      98.949 312.122 263.234  1.00  0.00           H
ATOM   3965 HD12 ILE   259     100.084 312.112 261.872  1.00  0.00           H
ATOM   3966 HD13 ILE   259      98.934 310.770 262.094  1.00  0.00           H
ATOM   3967  C   ILE   259     103.756 308.474 263.029  1.00  0.00           C
ATOM   3968  O   ILE   259     103.673 307.321 263.450  1.00  0.00           O
ATOM   3969  N   ALA   260     104.670 308.806 262.113  1.00  0.00           N
ATOM   3970  H   ALA   260     104.675 309.765 261.779  1.00  0.00           H
ATOM   3971  CA  ALA   260     105.596 307.858 261.490  1.00  0.00           C
ATOM   3972  HA  ALA   260     105.003 307.074 261.018  1.00  0.00           H
ATOM   3973  CB  ALA   260     106.378 308.579 260.387  1.00  0.00           C
ATOM   3974  HB1 ALA   260     107.003 307.859 259.857  1.00  0.00           H
ATOM   3975  HB2 ALA   260     105.688 309.040 259.680  1.00  0.00           H
ATOM   3976  HB3 ALA   260     107.018 309.349 260.814  1.00  0.00           H
ATOM   3977  C   ALA   260     106.552 307.160 262.482  1.00  0.00           C
ATOM   3978  O   ALA   260     106.886 305.991 262.278  1.00  0.00           O
ATOM   3979  N   GLU   261     106.999 307.818 263.560  1.00  0.00           N
ATOM   3980  H   GLU   261     106.755 308.801 263.645  1.00  0.00           H
ATOM   3981  CA  GLU   261     107.772 307.142 264.621  1.00  0.00           C
ATOM   3982  HA  GLU   261     108.363 306.354 264.157  1.00  0.00           H
ATOM   3983  CB  GLU   261     108.795 308.081 265.279  1.00  0.00           C
ATOM   3984  HB2 GLU   261     109.351 307.498 266.015  1.00  0.00           H
ATOM   3985  HB3 GLU   261     109.499 308.418 264.517  1.00  0.00           H
ATOM   3986  CG  GLU   261     108.191 309.308 265.975  1.00  0.00           C
ATOM   3987  HG2 GLU   261     107.793 309.984 265.219  1.00  0.00           H
ATOM   3988  HG3 GLU   261     107.370 308.982 266.615  1.00  0.00           H
ATOM   3989  CD  GLU   261     109.201 310.062 266.849  1.00  0.00           C
ATOM   3990  OE1 GLU   261     110.426 309.857 266.705  1.00  0.00           O
ATOM   3991  OE2 GLU   261     108.730 310.806 267.744  1.00  0.00           O
ATOM   3992  C   GLU   261     106.896 306.419 265.663  1.00  0.00           C
ATOM   3993  O   GLU   261     107.295 305.367 266.169  1.00  0.00           O
ATOM   3994  N   MET   262     105.687 306.923 265.940  1.00  0.00           N
ATOM   3995  H   MET   262     105.448 307.811 265.504  1.00  0.00           H
ATOM   3996  CA  MET   262     104.641 306.247 266.724  1.00  0.00           C
ATOM   3997  HA  MET   262     105.025 306.047 267.722  1.00  0.00           H
ATOM   3998  CB  MET   262     103.444 307.210 266.860  1.00  0.00           C
ATOM   3999  HB2 MET   262     103.656 307.916 267.664  1.00  0.00           H
ATOM   4000  HB3 MET   262     103.353 307.785 265.944  1.00  0.00           H
ATOM   4001  CG  MET   262     102.073 306.573 267.107  1.00  0.00           C
ATOM   4002  HG2 MET   262     101.841 305.906 266.277  1.00  0.00           H
ATOM   4003  HG3 MET   262     102.091 305.993 268.028  1.00  0.00           H
ATOM   4004  SD  MET   262     100.755 307.813 267.208  1.00  0.00           S
ATOM   4005  CE  MET   262      99.314 306.749 266.941  1.00  0.00           C
ATOM   4006  HE1 MET   262      98.402 307.343 267.019  1.00  0.00           H
ATOM   4007  HE2 MET   262      99.366 306.300 265.949  1.00  0.00           H
ATOM   4008  HE3 MET   262      99.300 305.963 267.695  1.00  0.00           H
ATOM   4009  C   MET   262     104.266 304.883 266.120  1.00  0.00           C
ATOM   4010  O   MET   262     104.205 303.885 266.841  1.00  0.00           O
ATOM   4011  N   LEU   263     104.085 304.816 264.797  1.00  0.00           N
ATOM   4012  H   LEU   263     104.128 305.704 264.301  1.00  0.00           H
ATOM   4013  CA  LEU   263     103.739 303.626 264.006  1.00  0.00           C
ATOM   4014  HA  LEU   263     102.894 303.143 264.496  1.00  0.00           H
ATOM   4015  CB  LEU   263     103.281 304.077 262.598  1.00  0.00           C
ATOM   4016  HB2 LEU   263     104.016 304.779 262.202  1.00  0.00           H
ATOM   4017  HB3 LEU   263     103.261 303.219 261.925  1.00  0.00           H
ATOM   4018  CG  LEU   263     101.880 304.720 262.550  1.00  0.00           C
ATOM   4019  HG  LEU   263     101.829 305.568 263.231  1.00  0.00           H
ATOM   4020  CD1 LEU   263     101.613 305.215 261.128  1.00  0.00           C
ATOM   4021 HD11 LEU   263     100.638 305.702 261.081  1.00  0.00           H
ATOM   4022 HD12 LEU   263     102.378 305.938 260.846  1.00  0.00           H
ATOM   4023 HD13 LEU   263     101.632 304.381 260.427  1.00  0.00           H
ATOM   4024  CD2 LEU   263     100.768 303.735 262.925  1.00  0.00           C
ATOM   4025 HD21 LEU   263      99.794 304.186 262.732  1.00  0.00           H
ATOM   4026 HD22 LEU   263     100.861 302.820 262.341  1.00  0.00           H
ATOM   4027 HD23 LEU   263     100.818 303.494 263.985  1.00  0.00           H
ATOM   4028  C   LEU   263     104.821 302.521 263.941  1.00  0.00           C
ATOM   4029  O   LEU   263     104.704 301.610 263.122  1.00  0.00           O
ATOM   4030  N   LYS   264     105.838 302.526 264.813  1.00  0.00           N
ATOM   4031  H   LYS   264     105.906 303.346 265.402  1.00  0.00           H
ATOM   4032  CA  LYS   264     106.651 301.325 265.111  1.00  0.00           C
ATOM   4033  HA  LYS   264     106.078 300.468 264.760  1.00  0.00           H
ATOM   4034  CB  LYS   264     107.960 301.366 264.284  1.00  0.00           C
ATOM   4035  HB2 LYS   264     107.691 301.485 263.232  1.00  0.00           H
ATOM   4036  HB3 LYS   264     108.526 302.251 264.579  1.00  0.00           H
ATOM   4037  CG  LYS   264     108.899 300.143 264.390  1.00  0.00           C
ATOM   4038  HG2 LYS   264     109.735 300.302 263.709  1.00  0.00           H
ATOM   4039  HG3 LYS   264     109.340 300.119 265.384  1.00  0.00           H
ATOM   4040  CD  LYS   264     108.270 298.769 264.066  1.00  0.00           C
ATOM   4041  HD2 LYS   264     107.198 298.760 264.254  1.00  0.00           H
ATOM   4042  HD3 LYS   264     108.410 298.570 263.003  1.00  0.00           H
ATOM   4043  CE  LYS   264     108.922 297.641 264.885  1.00  0.00           C
ATOM   4044  HE2 LYS   264     108.787 296.700 264.345  1.00  0.00           H
ATOM   4045  HE3 LYS   264     109.994 297.839 264.969  1.00  0.00           H
ATOM   4046  NZ  LYS   264     108.312 297.507 266.235  1.00  0.00           N
ATOM   4047  HZ1 LYS   264     108.234 298.401 266.716  1.00  0.00           H
ATOM   4048  HZ2 LYS   264     107.373 297.120 266.158  1.00  0.00           H
ATOM   4049  HZ3 LYS   264     108.818 296.863 266.840  1.00  0.00           H
ATOM   4050  C   LYS   264     106.833 301.041 266.614  1.00  0.00           C
ATOM   4051  O   LYS   264     107.522 300.089 266.973  1.00  0.00           O
ATOM   4052  N   VAL   265     106.204 301.811 267.504  1.00  0.00           N
ATOM   4053  H   VAL   265     105.616 302.558 267.156  1.00  0.00           H
ATOM   4054  CA  VAL   265     106.118 301.476 268.941  1.00  0.00           C
ATOM   4055  HA  VAL   265     106.856 300.710 269.184  1.00  0.00           H
ATOM   4056  CB  VAL   265     106.435 302.687 269.837  1.00  0.00           C
ATOM   4057  HB  VAL   265     105.645 303.425 269.719  1.00  0.00           H
ATOM   4058  CG1 VAL   265     106.544 302.270 271.309  1.00  0.00           C
ATOM   4059 HG11 VAL   265     106.731 303.144 271.933  1.00  0.00           H
ATOM   4060 HG12 VAL   265     105.615 301.812 271.650  1.00  0.00           H
ATOM   4061 HG13 VAL   265     107.358 301.556 271.443  1.00  0.00           H
ATOM   4062  CG2 VAL   265     107.767 303.353 269.461  1.00  0.00           C
ATOM   4063 HG21 VAL   265     107.973 304.174 270.149  1.00  0.00           H
ATOM   4064 HG22 VAL   265     108.579 302.628 269.533  1.00  0.00           H
ATOM   4065 HG23 VAL   265     107.719 303.758 268.452  1.00  0.00           H
ATOM   4066  C   VAL   265     104.748 300.867 269.266  1.00  0.00           C
ATOM   4067  O   VAL   265     104.695 299.796 269.870  1.00  0.00           O
ATOM   4068  N   ASN   266     103.656 301.492 268.806  1.00  0.00           N
ATOM   4069  H   ASN   266     103.779 302.358 268.303  1.00  0.00           H
ATOM   4070  CA  ASN   266     102.292 300.991 269.000  1.00  0.00           C
ATOM   4071  HA  ASN   266     102.143 300.841 270.072  1.00  0.00           H
ATOM   4072  CB  ASN   266     101.300 302.064 268.511  1.00  0.00           C
ATOM   4073  HB2 ASN   266     101.577 303.032 268.931  1.00  0.00           H
ATOM   4074  HB3 ASN   266     101.337 302.130 267.424  1.00  0.00           H
ATOM   4075  CG  ASN   266      99.876 301.736 268.930  1.00  0.00           C
ATOM   4076  OD1 ASN   266      99.233 300.837 268.406  1.00  0.00           O
ATOM   4077  ND2 ASN   266      99.351 302.434 269.903  1.00  0.00           N
ATOM   4078 HD21 ASN   266      98.523 302.050 270.326  1.00  0.00           H
ATOM   4079 HD22 ASN   266      99.859 303.185 270.358  1.00  0.00           H
ATOM   4080  C   ASN   266     102.063 299.638 268.288  1.00  0.00           C
ATOM   4081  O   ASN   266     102.524 299.439 267.163  1.00  0.00           O
ATOM   4082  N   GLU   267     101.310 298.732 268.922  1.00  0.00           N
ATOM   4083  H   GLU   267     100.967 298.975 269.839  1.00  0.00           H
ATOM   4084  CA  GLU   267     101.038 297.371 268.432  1.00  0.00           C
ATOM   4085  HA  GLU   267     101.349 297.321 267.388  1.00  0.00           H
ATOM   4086  CB  GLU   267     101.931 296.358 269.181  1.00  0.00           C
ATOM   4087  HB2 GLU   267     101.834 295.387 268.693  1.00  0.00           H
ATOM   4088  HB3 GLU   267     102.973 296.666 269.082  1.00  0.00           H
ATOM   4089  CG  GLU   267     101.608 296.203 270.676  1.00  0.00           C
ATOM   4090  HG2 GLU   267     101.776 297.156 271.183  1.00  0.00           H
ATOM   4091  HG3 GLU   267     100.556 295.947 270.786  1.00  0.00           H
ATOM   4092  CD  GLU   267     102.453 295.099 271.328  1.00  0.00           C
ATOM   4093  OE1 GLU   267     102.283 293.908 270.967  1.00  0.00           O
ATOM   4094  OE2 GLU   267     103.275 295.402 272.229  1.00  0.00           O
ATOM   4095  C   GLU   267      99.539 296.979 268.413  1.00  0.00           C
ATOM   4096  O   GLU   267      99.226 295.787 268.364  1.00  0.00           O
ATOM   4097  N   HIE   268      98.612 297.957 268.434  1.00  0.00           N
ATOM   4098  H   HIE   268      98.953 298.912 268.481  1.00  0.00           H
ATOM   4099  CA  HIE   268      97.152 297.716 268.450  1.00  0.00           C
ATOM   4100  HA  HIE   268      96.971 296.698 268.107  1.00  0.00           H
ATOM   4101  CB  HIE   268      96.631 297.803 269.896  1.00  0.00           C
ATOM   4102  HB2 HIE   268      96.930 298.756 270.335  1.00  0.00           H
ATOM   4103  HB3 HIE   268      95.541 297.765 269.891  1.00  0.00           H
ATOM   4104  CG  HIE   268      97.123 296.674 270.765  1.00  0.00           C
ATOM   4105  ND1 HIE   268      97.977 296.806 271.856  1.00  0.00           N
ATOM   4106  CE1 HIE   268      98.261 295.557 272.251  1.00  0.00           C
ATOM   4107  HE1 HIE   268      98.934 295.314 273.064  1.00  0.00           H
ATOM   4108  NE2 HIE   268      97.600 294.659 271.496  1.00  0.00           N
ATOM   4109  HE2 HIE   268      97.653 293.645 271.591  1.00  0.00           H
ATOM   4110  CD2 HIE   268      96.878 295.349 270.548  1.00  0.00           C
ATOM   4111  HD2 HIE   268      96.290 294.930 269.745  1.00  0.00           H
ATOM   4112  C   HIE   268      96.280 298.592 267.528  1.00  0.00           C
ATOM   4113  O   HIE   268      95.174 298.161 267.196  1.00  0.00           O
ATOM   4114  N   ILE   269      96.724 299.779 267.093  1.00  0.00           N
ATOM   4115  H   ILE   269      97.632 300.095 267.414  1.00  0.00           H
ATOM   4116  CA  ILE   269      95.915 300.678 266.239  1.00  0.00           C
ATOM   4117  HA  ILE   269      94.924 300.747 266.687  1.00  0.00           H
ATOM   4118  CB  ILE   269      96.495 302.113 266.217  1.00  0.00           C
ATOM   4119  HB  ILE   269      97.546 302.062 265.925  1.00  0.00           H
ATOM   4120  CG2 ILE   269      95.740 303.002 265.204  1.00  0.00           C
ATOM   4121 HG21 ILE   269      96.140 304.014 265.208  1.00  0.00           H
ATOM   4122 HG22 ILE   269      95.861 302.621 264.190  1.00  0.00           H
ATOM   4123 HG23 ILE   269      94.677 303.041 265.446  1.00  0.00           H
ATOM   4124  CG1 ILE   269      96.386 302.742 267.628  1.00  0.00           C
ATOM   4125 HG12 ILE   269      95.338 302.922 267.859  1.00  0.00           H
ATOM   4126 HG13 ILE   269      96.771 302.044 268.370  1.00  0.00           H
ATOM   4127  CD1 ILE   269      97.158 304.055 267.801  1.00  0.00           C
ATOM   4128 HD11 ILE   269      97.132 304.351 268.851  1.00  0.00           H
ATOM   4129 HD12 ILE   269      98.195 303.912 267.497  1.00  0.00           H
ATOM   4130 HD13 ILE   269      96.705 304.850 267.209  1.00  0.00           H
ATOM   4131  C   ILE   269      95.734 300.096 264.823  1.00  0.00           C
ATOM   4132  O   ILE   269      96.703 299.902 264.090  1.00  0.00           O
ATOM   4133  N   THR   270      94.481 299.837 264.429  1.00  0.00           N
ATOM   4134  H   THR   270      93.745 300.049 265.088  1.00  0.00           H
ATOM   4135  CA  THR   270      94.106 299.244 263.128  1.00  0.00           C
ATOM   4136  HA  THR   270      94.936 298.626 262.782  1.00  0.00           H
ATOM   4137  CB  THR   270      92.878 298.321 263.249  1.00  0.00           C
ATOM   4138  HB  THR   270      92.737 297.825 262.289  1.00  0.00           H
ATOM   4139  CG2 THR   270      93.064 297.233 264.307  1.00  0.00           C
ATOM   4140 HG21 THR   270      92.219 296.545 264.268  1.00  0.00           H
ATOM   4141 HG22 THR   270      93.981 296.678 264.105  1.00  0.00           H
ATOM   4142 HG23 THR   270      93.120 297.670 265.304  1.00  0.00           H
ATOM   4143  OG1 THR   270      91.682 299.016 263.555  1.00  0.00           O
ATOM   4144  HG1 THR   270      91.872 299.735 264.180  1.00  0.00           H
ATOM   4145  C   THR   270      93.828 300.269 262.022  1.00  0.00           C
ATOM   4146  O   THR   270      94.091 299.976 260.855  1.00  0.00           O
ATOM   4147  N   ASN   271      93.325 301.458 262.375  1.00  0.00           N
ATOM   4148  H   ASN   271      93.148 301.614 263.358  1.00  0.00           H
ATOM   4149  CA  ASN   271      92.833 302.496 261.460  1.00  0.00           C
ATOM   4150  HA  ASN   271      93.165 302.274 260.448  1.00  0.00           H
ATOM   4151  CB  ASN   271      91.288 302.438 261.482  1.00  0.00           C
ATOM   4152  HB2 ASN   271      90.980 301.455 261.126  1.00  0.00           H
ATOM   4153  HB3 ASN   271      90.939 302.541 262.506  1.00  0.00           H
ATOM   4154  CG  ASN   271      90.568 303.498 260.651  1.00  0.00           C
ATOM   4155  OD1 ASN   271      90.958 304.650 260.558  1.00  0.00           O
ATOM   4156  ND2 ASN   271      89.446 303.164 260.065  1.00  0.00           N
ATOM   4157 HD21 ASN   271      88.933 303.907 259.613  1.00  0.00           H
ATOM   4158 HD22 ASN   271      89.067 302.222 260.155  1.00  0.00           H
ATOM   4159  C   ASN   271      93.391 303.879 261.853  1.00  0.00           C
ATOM   4160  O   ASN   271      93.317 304.265 263.026  1.00  0.00           O
ATOM   4161  N   VAL   272      93.928 304.618 260.875  1.00  0.00           N
ATOM   4162  H   VAL   272      93.948 304.206 259.946  1.00  0.00           H
ATOM   4163  CA  VAL   272      94.343 306.027 261.004  1.00  0.00           C
ATOM   4164  HA  VAL   272      93.965 306.409 261.947  1.00  0.00           H
ATOM   4165  CB  VAL   272      95.880 306.161 261.040  1.00  0.00           C
ATOM   4166  HB  VAL   272      96.304 305.687 260.154  1.00  0.00           H
ATOM   4167  CG1 VAL   272      96.336 307.628 261.075  1.00  0.00           C
ATOM   4168 HG11 VAL   272      97.419 307.679 261.183  1.00  0.00           H
ATOM   4169 HG12 VAL   272      96.068 308.126 260.143  1.00  0.00           H
ATOM   4170 HG13 VAL   272      95.864 308.148 261.910  1.00  0.00           H
ATOM   4171  CG2 VAL   272      96.467 305.484 262.287  1.00  0.00           C
ATOM   4172 HG21 VAL   272      97.553 305.572 262.283  1.00  0.00           H
ATOM   4173 HG22 VAL   272      96.065 305.950 263.186  1.00  0.00           H
ATOM   4174 HG23 VAL   272      96.207 304.427 262.296  1.00  0.00           H
ATOM   4175  C   VAL   272      93.731 306.878 259.882  1.00  0.00           C
ATOM   4176  O   VAL   272      93.937 306.600 258.698  1.00  0.00           O
ATOM   4177  N   ASN   273      93.018 307.949 260.244  1.00  0.00           N
ATOM   4178  H   ASN   273      92.900 308.113 261.240  1.00  0.00           H
ATOM   4179  CA  ASN   273      92.357 308.863 259.306  1.00  0.00           C
ATOM   4180  HA  ASN   273      92.593 308.551 258.287  1.00  0.00           H
ATOM   4181  CB  ASN   273      90.832 308.738 259.466  1.00  0.00           C
ATOM   4182  HB2 ASN   273      90.560 307.682 259.471  1.00  0.00           H
ATOM   4183  HB3 ASN   273      90.523 309.180 260.408  1.00  0.00           H
ATOM   4184  CG  ASN   273      90.088 309.438 258.341  1.00  0.00           C
ATOM   4185  OD1 ASN   273      90.451 310.518 257.902  1.00  0.00           O
ATOM   4186  ND2 ASN   273      89.066 308.813 257.811  1.00  0.00           N
ATOM   4187 HD21 ASN   273      88.740 309.200 256.917  1.00  0.00           H
ATOM   4188 HD22 ASN   273      88.740 307.928 258.144  1.00  0.00           H
ATOM   4189  C   ASN   273      92.854 310.314 259.458  1.00  0.00           C
ATOM   4190  O   ASN   273      92.713 310.929 260.516  1.00  0.00           O
ATOM   4191  N   VAL   274      93.427 310.855 258.378  1.00  0.00           N
ATOM   4192  H   VAL   274      93.482 310.265 257.554  1.00  0.00           H
ATOM   4193  CA  VAL   274      93.955 312.223 258.241  1.00  0.00           C
ATOM   4194  HA  VAL   274      93.590 312.810 259.085  1.00  0.00           H
ATOM   4195  CB  VAL   274      95.501 312.244 258.321  1.00  0.00           C
ATOM   4196  HB  VAL   274      95.827 313.282 258.269  1.00  0.00           H
ATOM   4197  CG1 VAL   274      96.021 311.683 259.649  1.00  0.00           C
ATOM   4198 HG11 VAL   274      97.101 311.821 259.712  1.00  0.00           H
ATOM   4199 HG12 VAL   274      95.553 312.217 260.471  1.00  0.00           H
ATOM   4200 HG13 VAL   274      95.790 310.622 259.735  1.00  0.00           H
ATOM   4201  CG2 VAL   274      96.189 311.471 257.189  1.00  0.00           C
ATOM   4202 HG21 VAL   274      97.271 311.528 257.304  1.00  0.00           H
ATOM   4203 HG22 VAL   274      95.885 310.424 257.201  1.00  0.00           H
ATOM   4204 HG23 VAL   274      95.924 311.919 256.234  1.00  0.00           H
ATOM   4205  C   VAL   274      93.423 312.936 256.980  1.00  0.00           C
ATOM   4206  O   VAL   274      94.085 313.824 256.440  1.00  0.00           O
ATOM   4207  N   GLU   275      92.230 312.578 256.494  1.00  0.00           N
ATOM   4208  H   GLU   275      91.708 311.860 256.992  1.00  0.00           H
ATOM   4209  CA  GLU   275      91.568 313.224 255.342  1.00  0.00           C
ATOM   4210  HA  GLU   275      92.170 313.049 254.452  1.00  0.00           H
ATOM   4211  CB  GLU   275      90.186 312.580 255.116  1.00  0.00           C
ATOM   4212  HB2 GLU   275      89.605 312.644 256.036  1.00  0.00           H
ATOM   4213  HB3 GLU   275      89.661 313.144 254.343  1.00  0.00           H
ATOM   4214  CG  GLU   275      90.269 311.110 254.669  1.00  0.00           C
ATOM   4215  HG2 GLU   275      90.787 311.063 253.714  1.00  0.00           H
ATOM   4216  HG3 GLU   275      90.861 310.535 255.381  1.00  0.00           H
ATOM   4217  CD  GLU   275      88.877 310.479 254.515  1.00  0.00           C
ATOM   4218  OE1 GLU   275      88.587 309.463 255.183  1.00  0.00           O
ATOM   4219  OE2 GLU   275      88.090 310.997 253.693  1.00  0.00           O
ATOM   4220  C   GLU   275      91.427 314.759 255.496  1.00  0.00           C
ATOM   4221  O   GLU   275      91.362 315.286 256.603  1.00  0.00           O
ATOM   4222  N   SER   276      91.349 315.496 254.383  1.00  0.00           N
ATOM   4223  H   SER   276      91.394 314.985 253.506  1.00  0.00           H
ATOM   4224  CA  SER   276      91.190 316.967 254.286  1.00  0.00           C
ATOM   4225  HA  SER   276      91.341 317.221 253.244  1.00  0.00           H
ATOM   4226  CB  SER   276      89.745 317.390 254.595  1.00  0.00           C
ATOM   4227  HB2 SER   276      89.541 317.243 255.655  1.00  0.00           H
ATOM   4228  HB3 SER   276      89.623 318.448 254.356  1.00  0.00           H
ATOM   4229  OG  SER   276      88.818 316.636 253.824  1.00  0.00           O
ATOM   4230  HG  SER   276      88.735 315.776 254.251  1.00  0.00           H
ATOM   4231  C   SER   276      92.218 317.838 255.045  1.00  0.00           C
ATOM   4232  O   SER   276      91.981 319.023 255.269  1.00  0.00           O
ATOM   4233  N   ASN   277      93.365 317.285 255.453  1.00  0.00           N
ATOM   4234  H   ASN   277      93.505 316.309 255.244  1.00  0.00           H
ATOM   4235  CA  ASN   277      94.432 318.019 256.146  1.00  0.00           C
ATOM   4236  HA  ASN   277      93.982 318.855 256.685  1.00  0.00           H
ATOM   4237  CB  ASN   277      95.059 317.082 257.198  1.00  0.00           C
ATOM   4238  HB2 ASN   277      95.277 316.112 256.760  1.00  0.00           H
ATOM   4239  HB3 ASN   277      95.997 317.491 257.562  1.00  0.00           H
ATOM   4240  CG  ASN   277      94.177 316.913 258.415  1.00  0.00           C
ATOM   4241  OD1 ASN   277      93.925 317.850 259.152  1.00  0.00           O
ATOM   4242  ND2 ASN   277      93.717 315.718 258.681  1.00  0.00           N
ATOM   4243 HD21 ASN   277      93.226 315.582 259.556  1.00  0.00           H
ATOM   4244 HD22 ASN   277      93.850 314.999 257.985  1.00  0.00           H
ATOM   4245  C   ASN   277      95.468 318.667 255.189  1.00  0.00           C
ATOM   4246  O   ASN   277      95.315 318.687 253.963  1.00  0.00           O
ATOM   4247  N   PHE   278      96.528 319.241 255.771  1.00  0.00           N
ATOM   4248  H   PHE   278      96.639 319.143 256.775  1.00  0.00           H
ATOM   4249  CA  PHE   278      97.576 320.026 255.112  1.00  0.00           C
ATOM   4250  HA  PHE   278      97.307 320.138 254.065  1.00  0.00           H
ATOM   4251  CB  PHE   278      97.596 321.444 255.728  1.00  0.00           C
ATOM   4252  HB2 PHE   278      97.410 321.382 256.802  1.00  0.00           H
ATOM   4253  HB3 PHE   278      98.590 321.875 255.611  1.00  0.00           H
ATOM   4254  CG  PHE   278      96.597 322.412 255.104  1.00  0.00           C
ATOM   4255  CD1 PHE   278      95.210 322.196 255.227  1.00  0.00           C
ATOM   4256  HD1 PHE   278      94.832 321.358 255.792  1.00  0.00           H
ATOM   4257  CE1 PHE   278      94.294 323.079 254.628  1.00  0.00           C
ATOM   4258  HE1 PHE   278      93.234 322.895 254.734  1.00  0.00           H
ATOM   4259  CZ  PHE   278      94.757 324.198 253.914  1.00  0.00           C
ATOM   4260  HZ  PHE   278      94.044 324.879 253.474  1.00  0.00           H
ATOM   4261  CE2 PHE   278      96.139 324.428 253.795  1.00  0.00           C
ATOM   4262  HE2 PHE   278      96.513 325.288 253.255  1.00  0.00           H
ATOM   4263  CD2 PHE   278      97.054 323.539 254.388  1.00  0.00           C
ATOM   4264  HD2 PHE   278      98.112 323.739 254.296  1.00  0.00           H
ATOM   4265  C   PHE   278      98.950 319.313 255.103  1.00  0.00           C
ATOM   4266  O   PHE   278      99.988 319.947 254.883  1.00  0.00           O
ATOM   4267  N   ILE   279      98.968 317.989 255.289  1.00  0.00           N
ATOM   4268  H   ILE   279      98.069 317.534 255.402  1.00  0.00           H
ATOM   4269  CA  ILE   279     100.134 317.108 255.094  1.00  0.00           C
ATOM   4270  HA  ILE   279     100.968 317.510 255.670  1.00  0.00           H
ATOM   4271  CB  ILE   279      99.816 315.675 255.622  1.00  0.00           C
ATOM   4272  HB  ILE   279      99.139 315.196 254.914  1.00  0.00           H
ATOM   4273  CG2 ILE   279     101.092 314.812 255.714  1.00  0.00           C
ATOM   4274 HG21 ILE   279     100.860 313.819 256.092  1.00  0.00           H
ATOM   4275 HG22 ILE   279     101.538 314.666 254.736  1.00  0.00           H
ATOM   4276 HG23 ILE   279     101.817 315.291 256.373  1.00  0.00           H
ATOM   4277  CG1 ILE   279      99.127 315.690 257.017  1.00  0.00           C
ATOM   4278 HG12 ILE   279      99.823 316.062 257.765  1.00  0.00           H
ATOM   4279 HG13 ILE   279      98.270 316.360 257.005  1.00  0.00           H
ATOM   4280  CD1 ILE   279      98.573 314.336 257.478  1.00  0.00           C
ATOM   4281 HD11 ILE   279      97.994 314.482 258.390  1.00  0.00           H
ATOM   4282 HD12 ILE   279      97.922 313.924 256.706  1.00  0.00           H
ATOM   4283 HD13 ILE   279      99.378 313.636 257.696  1.00  0.00           H
ATOM   4284  C   ILE   279     100.535 317.114 253.599  1.00  0.00           C
ATOM   4285  O   ILE   279      99.748 317.500 252.728  1.00  0.00           O
ATOM   4286  N   THR   280     101.756 316.688 253.267  1.00  0.00           N
ATOM   4287  H   THR   280     102.405 316.432 254.011  1.00  0.00           H
ATOM   4288  CA  THR   280     102.258 316.570 251.888  1.00  0.00           C
ATOM   4289  HA  THR   280     101.413 316.654 251.207  1.00  0.00           H
ATOM   4290  CB  THR   280     103.240 317.705 251.542  1.00  0.00           C
ATOM   4291  HB  THR   280     103.325 317.738 250.456  1.00  0.00           H
ATOM   4292  CG2 THR   280     102.804 319.095 252.004  1.00  0.00           C
ATOM   4293 HG21 THR   280     103.488 319.843 251.603  1.00  0.00           H
ATOM   4294 HG22 THR   280     101.794 319.294 251.652  1.00  0.00           H
ATOM   4295 HG23 THR   280     102.816 319.154 253.092  1.00  0.00           H
ATOM   4296  OG1 THR   280     104.519 317.431 252.053  1.00  0.00           O
ATOM   4297  HG1 THR   280     104.538 317.728 252.995  1.00  0.00           H
ATOM   4298  C   THR   280     102.899 315.203 251.612  1.00  0.00           C
ATOM   4299  O   THR   280     102.898 314.301 252.454  1.00  0.00           O
ATOM   4300  N   GLY   281     103.478 315.027 250.417  1.00  0.00           N
ATOM   4301  H   GLY   281     103.464 315.794 249.763  1.00  0.00           H
ATOM   4302  CA  GLY   281     104.301 313.859 250.091  1.00  0.00           C
ATOM   4303  HA2 GLY   281     103.674 312.968 250.066  1.00  0.00           H
ATOM   4304  HA3 GLY   281     104.742 313.994 249.104  1.00  0.00           H
ATOM   4305  C   GLY   281     105.436 313.603 251.088  1.00  0.00           C
ATOM   4306  O   GLY   281     105.792 312.447 251.295  1.00  0.00           O
ATOM   4307  N   LYS   282     105.975 314.643 251.746  1.00  0.00           N
ATOM   4308  H   LYS   282     105.564 315.560 251.589  1.00  0.00           H
ATOM   4309  CA  LYS   282     107.027 314.514 252.769  1.00  0.00           C
ATOM   4310  HA  LYS   282     107.871 313.974 252.336  1.00  0.00           H
ATOM   4311  CB  LYS   282     107.517 315.905 253.227  1.00  0.00           C
ATOM   4312  HB2 LYS   282     106.729 316.382 253.807  1.00  0.00           H
ATOM   4313  HB3 LYS   282     108.372 315.767 253.890  1.00  0.00           H
ATOM   4314  CG  LYS   282     107.920 316.888 252.109  1.00  0.00           C
ATOM   4315  HG2 LYS   282     107.042 317.138 251.515  1.00  0.00           H
ATOM   4316  HG3 LYS   282     108.271 317.809 252.579  1.00  0.00           H
ATOM   4317  CD  LYS   282     109.011 316.371 251.163  1.00  0.00           C
ATOM   4318  HD2 LYS   282     109.913 316.146 251.731  1.00  0.00           H
ATOM   4319  HD3 LYS   282     108.657 315.467 250.665  1.00  0.00           H
ATOM   4320  CE  LYS   282     109.320 317.445 250.112  1.00  0.00           C
ATOM   4321  HE2 LYS   282     108.373 317.826 249.718  1.00  0.00           H
ATOM   4322  HE3 LYS   282     109.847 318.272 250.597  1.00  0.00           H
ATOM   4323  NZ  LYS   282     110.127 316.897 248.998  1.00  0.00           N
ATOM   4324  HZ1 LYS   282     110.312 317.601 248.301  1.00  0.00           H
ATOM   4325  HZ2 LYS   282     111.022 316.534 249.321  1.00  0.00           H
ATOM   4326  HZ3 LYS   282     109.616 316.138 248.546  1.00  0.00           H
ATOM   4327  C   LYS   282     106.546 313.658 253.951  1.00  0.00           C
ATOM   4328  O   LYS   282     107.136 312.616 254.241  1.00  0.00           O
ATOM   4329  N   GLY   283     105.457 314.067 254.604  1.00  0.00           N
ATOM   4330  H   GLY   283     105.016 314.943 254.331  1.00  0.00           H
ATOM   4331  CA  GLY   283     104.853 313.377 255.743  1.00  0.00           C
ATOM   4332  HA2 GLY   283     105.605 313.223 256.516  1.00  0.00           H
ATOM   4333  HA3 GLY   283     104.066 314.012 256.148  1.00  0.00           H
ATOM   4334  C   GLY   283     104.233 312.028 255.381  1.00  0.00           C
ATOM   4335  O   GLY   283     104.444 311.045 256.091  1.00  0.00           O
ATOM   4336  N   ILE   284     103.502 311.942 254.262  1.00  0.00           N
ATOM   4337  H   ILE   284     103.346 312.793 253.727  1.00  0.00           H
ATOM   4338  CA  ILE   284     102.920 310.670 253.806  1.00  0.00           C
ATOM   4339  HA  ILE   284     102.341 310.258 254.632  1.00  0.00           H
ATOM   4340  CB  ILE   284     101.946 310.888 252.623  1.00  0.00           C
ATOM   4341  HB  ILE   284     102.485 311.426 251.840  1.00  0.00           H
ATOM   4342  CG2 ILE   284     101.468 309.557 252.012  1.00  0.00           C
ATOM   4343 HG21 ILE   284     100.701 309.747 251.260  1.00  0.00           H
ATOM   4344 HG22 ILE   284     102.298 309.042 251.526  1.00  0.00           H
ATOM   4345 HG23 ILE   284     101.053 308.912 252.786  1.00  0.00           H
ATOM   4346  CG1 ILE   284     100.716 311.748 253.016  1.00  0.00           C
ATOM   4347 HG12 ILE   284     101.052 312.741 253.306  1.00  0.00           H
ATOM   4348 HG13 ILE   284     100.083 311.873 252.137  1.00  0.00           H
ATOM   4349  CD1 ILE   284      99.829 311.208 254.149  1.00  0.00           C
ATOM   4350 HD11 ILE   284      98.979 311.878 254.286  1.00  0.00           H
ATOM   4351 HD12 ILE   284      99.452 310.217 253.902  1.00  0.00           H
ATOM   4352 HD13 ILE   284     100.387 311.168 255.085  1.00  0.00           H
ATOM   4353  C   ILE   284     104.009 309.620 253.520  1.00  0.00           C
ATOM   4354  O   ILE   284     103.884 308.488 253.985  1.00  0.00           O
ATOM   4355  N   LEU   285     105.107 309.958 252.827  1.00  0.00           N
ATOM   4356  H   LEU   285     105.199 310.901 252.461  1.00  0.00           H
ATOM   4357  CA  LEU   285     106.204 309.000 252.612  1.00  0.00           C
ATOM   4358  HA  LEU   285     105.766 308.052 252.306  1.00  0.00           H
ATOM   4359  CB  LEU   285     107.138 309.472 251.485  1.00  0.00           C
ATOM   4360  HB2 LEU   285     107.519 310.464 251.731  1.00  0.00           H
ATOM   4361  HB3 LEU   285     107.989 308.791 251.440  1.00  0.00           H
ATOM   4362  CG  LEU   285     106.481 309.507 250.091  1.00  0.00           C
ATOM   4363  HG  LEU   285     105.662 310.224 250.085  1.00  0.00           H
ATOM   4364  CD1 LEU   285     107.519 309.948 249.059  1.00  0.00           C
ATOM   4365 HD11 LEU   285     107.062 310.006 248.072  1.00  0.00           H
ATOM   4366 HD12 LEU   285     107.904 310.932 249.326  1.00  0.00           H
ATOM   4367 HD13 LEU   285     108.344 309.235 249.028  1.00  0.00           H
ATOM   4368  CD2 LEU   285     105.917 308.148 249.672  1.00  0.00           C
ATOM   4369 HD21 LEU   285     105.654 308.166 248.614  1.00  0.00           H
ATOM   4370 HD22 LEU   285     106.656 307.366 249.847  1.00  0.00           H
ATOM   4371 HD23 LEU   285     105.016 307.927 250.240  1.00  0.00           H
ATOM   4372  C   LEU   285     107.000 308.676 253.887  1.00  0.00           C
ATOM   4373  O   LEU   285     107.509 307.561 254.014  1.00  0.00           O
ATOM   4374  N   ALA   286     107.082 309.585 254.865  1.00  0.00           N
ATOM   4375  H   ALA   286     106.694 310.509 254.705  1.00  0.00           H
ATOM   4376  CA  ALA   286     107.572 309.244 256.203  1.00  0.00           C
ATOM   4377  HA  ALA   286     108.581 308.842 256.108  1.00  0.00           H
ATOM   4378  CB  ALA   286     107.658 310.507 257.065  1.00  0.00           C
ATOM   4379  HB1 ALA   286     108.117 310.258 258.022  1.00  0.00           H
ATOM   4380  HB2 ALA   286     108.266 311.261 256.563  1.00  0.00           H
ATOM   4381  HB3 ALA   286     106.667 310.916 257.255  1.00  0.00           H
ATOM   4382  C   ALA   286     106.715 308.141 256.855  1.00  0.00           C
ATOM   4383  O   ALA   286     107.258 307.129 257.299  1.00  0.00           O
ATOM   4384  N   ILE   287     105.384 308.294 256.849  1.00  0.00           N
ATOM   4385  H   ILE   287     105.021 309.168 256.478  1.00  0.00           H
ATOM   4386  CA  ILE   287     104.430 307.272 257.312  1.00  0.00           C
ATOM   4387  HA  ILE   287     104.662 307.047 258.353  1.00  0.00           H
ATOM   4388  CB  ILE   287     102.981 307.826 257.271  1.00  0.00           C
ATOM   4389  HB  ILE   287     102.808 308.298 256.305  1.00  0.00           H
ATOM   4390  CG2 ILE   287     101.937 306.705 257.441  1.00  0.00           C
ATOM   4391 HG21 ILE   287     100.929 307.116 257.469  1.00  0.00           H
ATOM   4392 HG22 ILE   287     101.975 306.023 256.592  1.00  0.00           H
ATOM   4393 HG23 ILE   287     102.123 306.151 258.361  1.00  0.00           H
ATOM   4394  CG1 ILE   287     102.816 308.898 258.377  1.00  0.00           C
ATOM   4395 HG12 ILE   287     102.887 308.423 259.356  1.00  0.00           H
ATOM   4396 HG13 ILE   287     103.629 309.620 258.302  1.00  0.00           H
ATOM   4397  CD1 ILE   287     101.507 309.695 258.302  1.00  0.00           C
ATOM   4398 HD11 ILE   287     101.524 310.481 259.056  1.00  0.00           H
ATOM   4399 HD12 ILE   287     101.405 310.151 257.317  1.00  0.00           H
ATOM   4400 HD13 ILE   287     100.650 309.054 258.502  1.00  0.00           H
ATOM   4401  C   ILE   287     104.614 305.947 256.548  1.00  0.00           C
ATOM   4402  O   ILE   287     104.778 304.902 257.178  1.00  0.00           O
ATOM   4403  N   MET   288     104.658 305.958 255.209  1.00  0.00           N
ATOM   4404  H   MET   288     104.483 306.846 254.747  1.00  0.00           H
ATOM   4405  CA  MET   288     104.871 304.738 254.408  1.00  0.00           C
ATOM   4406  HA  MET   288     104.059 304.045 254.623  1.00  0.00           H
ATOM   4407  CB  MET   288     104.842 305.040 252.902  1.00  0.00           C
ATOM   4408  HB2 MET   288     105.597 305.790 252.668  1.00  0.00           H
ATOM   4409  HB3 MET   288     105.085 304.126 252.358  1.00  0.00           H
ATOM   4410  CG  MET   288     103.478 305.528 252.405  1.00  0.00           C
ATOM   4411  HG2 MET   288     103.238 306.472 252.885  1.00  0.00           H
ATOM   4412  HG3 MET   288     103.557 305.709 251.335  1.00  0.00           H
ATOM   4413  SD  MET   288     102.102 304.386 252.694  1.00  0.00           S
ATOM   4414  CE  MET   288     100.727 305.425 252.141  1.00  0.00           C
ATOM   4415  HE1 MET   288      99.798 304.867 252.243  1.00  0.00           H
ATOM   4416  HE2 MET   288     100.678 306.326 252.754  1.00  0.00           H
ATOM   4417  HE3 MET   288     100.868 305.703 251.097  1.00  0.00           H
ATOM   4418  C   MET   288     106.168 303.998 254.772  1.00  0.00           C
ATOM   4419  O   MET   288     106.174 302.770 254.863  1.00  0.00           O
ATOM   4420  N   ARG   289     107.255 304.722 255.072  1.00  0.00           N
ATOM   4421  H   ARG   289     107.181 305.731 254.971  1.00  0.00           H
ATOM   4422  CA  ARG   289     108.527 304.145 255.548  1.00  0.00           C
ATOM   4423  HA  ARG   289     108.771 303.311 254.894  1.00  0.00           H
ATOM   4424  CB  ARG   289     109.657 305.181 255.387  1.00  0.00           C
ATOM   4425  HB2 ARG   289     109.350 306.139 255.808  1.00  0.00           H
ATOM   4426  HB3 ARG   289     110.547 304.835 255.914  1.00  0.00           H
ATOM   4427  CG  ARG   289     110.006 305.330 253.892  1.00  0.00           C
ATOM   4428  HG2 ARG   289     110.329 304.360 253.514  1.00  0.00           H
ATOM   4429  HG3 ARG   289     109.123 305.625 253.326  1.00  0.00           H
ATOM   4430  CD  ARG   289     111.130 306.330 253.605  1.00  0.00           C
ATOM   4431  HD2 ARG   289     111.986 306.108 254.246  1.00  0.00           H
ATOM   4432  HD3 ARG   289     111.438 306.184 252.569  1.00  0.00           H
ATOM   4433  NE  ARG   289     110.711 307.728 253.815  1.00  0.00           N
ATOM   4434  HE  ARG   289     110.008 307.892 254.516  1.00  0.00           H
ATOM   4435  CZ  ARG   289     111.187 308.790 253.186  1.00  0.00           C
ATOM   4436  NH1 ARG   289     111.961 308.722 252.143  1.00  0.00           N
ATOM   4437 HH11 ARG   289     112.136 307.843 251.664  1.00  0.00           H
ATOM   4438 HH12 ARG   289     112.295 309.586 251.738  1.00  0.00           H
ATOM   4439  NH2 ARG   289     110.905 309.993 253.592  1.00  0.00           N
ATOM   4440 HH21 ARG   289     110.334 310.176 254.394  1.00  0.00           H
ATOM   4441 HH22 ARG   289     111.378 310.739 253.094  1.00  0.00           H
ATOM   4442  C   ARG   289     108.463 303.507 256.952  1.00  0.00           C
ATOM   4443  O   ARG   289     109.419 302.834 257.341  1.00  0.00           O
ATOM   4444  N   ALA   290     107.340 303.624 257.670  1.00  0.00           N
ATOM   4445  H   ALA   290     106.633 304.253 257.307  1.00  0.00           H
ATOM   4446  CA  ALA   290     106.983 302.804 258.836  1.00  0.00           C
ATOM   4447  HA  ALA   290     107.896 302.404 259.281  1.00  0.00           H
ATOM   4448  CB  ALA   290     106.307 303.701 259.881  1.00  0.00           C
ATOM   4449  HB1 ALA   290     106.187 303.150 260.816  1.00  0.00           H
ATOM   4450  HB2 ALA   290     106.916 304.586 260.059  1.00  0.00           H
ATOM   4451  HB3 ALA   290     105.323 304.016 259.535  1.00  0.00           H
ATOM   4452  C   ALA   290     106.088 301.592 258.482  1.00  0.00           C
ATOM   4453  O   ALA   290     106.269 300.512 259.047  1.00  0.00           O
ATOM   4454  N   LEU   291     105.172 301.715 257.508  1.00  0.00           N
ATOM   4455  H   LEU   291     105.059 302.627 257.082  1.00  0.00           H
ATOM   4456  CA  LEU   291     104.383 300.583 256.977  1.00  0.00           C
ATOM   4457  HA  LEU   291     103.872 300.107 257.814  1.00  0.00           H
ATOM   4458  CB  LEU   291     103.303 301.065 255.984  1.00  0.00           C
ATOM   4459  HB2 LEU   291     103.723 301.793 255.291  1.00  0.00           H
ATOM   4460  HB3 LEU   291     102.999 300.198 255.394  1.00  0.00           H
ATOM   4461  CG  LEU   291     102.026 301.628 256.643  1.00  0.00           C
ATOM   4462  HG  LEU   291     101.711 300.960 257.444  1.00  0.00           H
ATOM   4463  CD1 LEU   291     102.213 303.035 257.208  1.00  0.00           C
ATOM   4464 HD11 LEU   291     101.265 303.422 257.578  1.00  0.00           H
ATOM   4465 HD12 LEU   291     102.920 303.021 258.035  1.00  0.00           H
ATOM   4466 HD13 LEU   291     102.575 303.696 256.424  1.00  0.00           H
ATOM   4467  CD2 LEU   291     100.897 301.705 255.615  1.00  0.00           C
ATOM   4468 HD21 LEU   291      99.987 302.067 256.094  1.00  0.00           H
ATOM   4469 HD22 LEU   291     101.169 302.384 254.808  1.00  0.00           H
ATOM   4470 HD23 LEU   291     100.704 300.713 255.207  1.00  0.00           H
ATOM   4471  C   LEU   291     105.260 299.477 256.345  1.00  0.00           C
ATOM   4472  O   LEU   291     104.811 298.340 256.200  1.00  0.00           O
ATOM   4473  N   GLN   292     106.532 299.774 256.069  1.00  0.00           N
ATOM   4474  H   GLN   292     106.761 300.757 256.104  1.00  0.00           H
ATOM   4475  CA  GLN   292     107.606 298.814 255.788  1.00  0.00           C
ATOM   4476  HA  GLN   292     107.458 298.399 254.789  1.00  0.00           H
ATOM   4477  CB  GLN   292     108.947 299.565 255.834  1.00  0.00           C
ATOM   4478  HB2 GLN   292     109.000 300.158 256.749  1.00  0.00           H
ATOM   4479  HB3 GLN   292     109.749 298.834 255.876  1.00  0.00           H
ATOM   4480  CG  GLN   292     109.189 300.479 254.627  1.00  0.00           C
ATOM   4481  HG2 GLN   292     108.353 301.170 254.521  1.00  0.00           H
ATOM   4482  HG3 GLN   292     110.105 301.044 254.786  1.00  0.00           H
ATOM   4483  CD  GLN   292     109.347 299.712 253.326  1.00  0.00           C
ATOM   4484  OE1 GLN   292     108.507 299.795 252.452  1.00  0.00           O
ATOM   4485  NE2 GLN   292     110.407 298.953 253.146  1.00  0.00           N
ATOM   4486 HE21 GLN   292     111.097 298.786 253.872  1.00  0.00           H
ATOM   4487 HE22 GLN   292     110.423 298.461 252.271  1.00  0.00           H
ATOM   4488  C   GLN   292     107.680 297.626 256.768  1.00  0.00           C
ATOM   4489  O   GLN   292     107.986 296.507 256.348  1.00  0.00           O
ATOM   4490  N   HIE   293     107.443 297.848 258.069  1.00  0.00           N
ATOM   4491  H   HIE   293     107.284 298.807 258.362  1.00  0.00           H
ATOM   4492  CA  HIE   293     107.540 296.802 259.101  1.00  0.00           C
ATOM   4493  HA  HIE   293     107.289 295.858 258.623  1.00  0.00           H
ATOM   4494  CB  HIE   293     109.002 296.636 259.569  1.00  0.00           C
ATOM   4495  HB2 HIE   293     109.052 295.766 260.224  1.00  0.00           H
ATOM   4496  HB3 HIE   293     109.612 296.399 258.696  1.00  0.00           H
ATOM   4497  CG  HIE   293     109.668 297.794 260.277  1.00  0.00           C
ATOM   4498  ND1 HIE   293     109.604 299.143 259.919  1.00  0.00           N
ATOM   4499  CE1 HIE   293     110.432 299.791 260.753  1.00  0.00           C
ATOM   4500  HE1 HIE   293     110.616 300.858 260.731  1.00  0.00           H
ATOM   4501  NE2 HIE   293     111.041 298.921 261.577  1.00  0.00           N
ATOM   4502  HE2 HIE   293     111.762 299.157 262.261  1.00  0.00           H
ATOM   4503  CD2 HIE   293     110.576 297.657 261.287  1.00  0.00           C
ATOM   4504  HD2 HIE   293     110.900 296.722 261.725  1.00  0.00           H
ATOM   4505  C   HIE   293     106.509 296.895 260.245  1.00  0.00           C
ATOM   4506  O   HIE   293     106.616 296.159 261.224  1.00  0.00           O
ATOM   4507  N   ASN   294     105.474 297.735 260.120  1.00  0.00           N
ATOM   4508  H   ASN   294     105.475 298.361 259.328  1.00  0.00           H
ATOM   4509  CA  ASN   294     104.290 297.711 260.993  1.00  0.00           C
ATOM   4510  HA  ASN   294     104.639 297.679 262.027  1.00  0.00           H
ATOM   4511  CB  ASN   294     103.499 299.020 260.812  1.00  0.00           C
ATOM   4512  HB2 ASN   294     104.173 299.871 260.918  1.00  0.00           H
ATOM   4513  HB3 ASN   294     103.057 299.043 259.816  1.00  0.00           H
ATOM   4514  CG  ASN   294     102.378 299.137 261.831  1.00  0.00           C
ATOM   4515  OD1 ASN   294     101.464 298.337 261.882  1.00  0.00           O
ATOM   4516  ND2 ASN   294     102.412 300.100 262.712  1.00  0.00           N
ATOM   4517 HD21 ASN   294     101.682 300.095 263.403  1.00  0.00           H
ATOM   4518 HD22 ASN   294     103.217 300.715 262.763  1.00  0.00           H
ATOM   4519  C   ASN   294     103.398 296.462 260.759  1.00  0.00           C
ATOM   4520  O   ASN   294     102.834 296.274 259.677  1.00  0.00           O
ATOM   4521  N   THR   295     103.251 295.616 261.787  1.00  0.00           N
ATOM   4522  H   THR   295     103.834 295.766 262.597  1.00  0.00           H
ATOM   4523  CA  THR   295     102.425 294.391 261.766  1.00  0.00           C
ATOM   4524  HA  THR   295     102.652 293.846 260.852  1.00  0.00           H
ATOM   4525  CB  THR   295     102.819 293.468 262.944  1.00  0.00           C
ATOM   4526  HB  THR   295     102.657 294.002 263.881  1.00  0.00           H
ATOM   4527  CG2 THR   295     102.072 292.134 263.007  1.00  0.00           C
ATOM   4528 HG21 THR   295     102.468 291.521 263.817  1.00  0.00           H
ATOM   4529 HG22 THR   295     101.016 292.300 263.214  1.00  0.00           H
ATOM   4530 HG23 THR   295     102.179 291.595 262.065  1.00  0.00           H
ATOM   4531  OG1 THR   295     104.187 293.117 262.843  1.00  0.00           O
ATOM   4532  HG1 THR   295     104.337 292.377 263.467  1.00  0.00           H
ATOM   4533  C   THR   295     100.899 294.631 261.780  1.00  0.00           C
ATOM   4534  O   THR   295     100.162 293.765 261.316  1.00  0.00           O
ATOM   4535  N   VAL   296     100.386 295.756 262.299  1.00  0.00           N
ATOM   4536  H   VAL   296     101.020 296.525 262.480  1.00  0.00           H
ATOM   4537  CA  VAL   296      98.987 295.877 262.784  1.00  0.00           C
ATOM   4538  HA  VAL   296      98.505 294.905 262.669  1.00  0.00           H
ATOM   4539  CB  VAL   296      98.981 296.175 264.300  1.00  0.00           C
ATOM   4540  HB  VAL   296      99.590 295.409 264.783  1.00  0.00           H
ATOM   4541  CG1 VAL   296      99.585 297.540 264.664  1.00  0.00           C
ATOM   4542 HG11 VAL   296      99.576 297.667 265.743  1.00  0.00           H
ATOM   4543 HG12 VAL   296     100.615 297.604 264.321  1.00  0.00           H
ATOM   4544 HG13 VAL   296      99.000 298.348 264.225  1.00  0.00           H
ATOM   4545  CG2 VAL   296      97.578 296.081 264.908  1.00  0.00           C
ATOM   4546 HG21 VAL   296      97.654 296.100 265.993  1.00  0.00           H
ATOM   4547 HG22 VAL   296      96.959 296.917 264.579  1.00  0.00           H
ATOM   4548 HG23 VAL   296      97.109 295.145 264.609  1.00  0.00           H
ATOM   4549  C   VAL   296      98.089 296.859 262.016  1.00  0.00           C
ATOM   4550  O   VAL   296      96.899 296.576 261.847  1.00  0.00           O
ATOM   4551  N   LEU   297      98.634 297.986 261.544  1.00  0.00           N
ATOM   4552  H   LEU   297      99.629 298.111 261.681  1.00  0.00           H
ATOM   4553  CA  LEU   297      97.900 299.029 260.822  1.00  0.00           C
ATOM   4554  HA  LEU   297      97.053 299.332 261.440  1.00  0.00           H
ATOM   4555  CB  LEU   297      98.813 300.251 260.599  1.00  0.00           C
ATOM   4556  HB2 LEU   297      99.184 300.602 261.563  1.00  0.00           H
ATOM   4557  HB3 LEU   297      99.669 299.930 260.003  1.00  0.00           H
ATOM   4558  CG  LEU   297      98.111 301.419 259.871  1.00  0.00           C
ATOM   4559  HG  LEU   297      97.627 301.057 258.965  1.00  0.00           H
ATOM   4560  CD1 LEU   297      97.069 302.104 260.753  1.00  0.00           C
ATOM   4561 HD11 LEU   297      96.620 302.938 260.211  1.00  0.00           H
ATOM   4562 HD12 LEU   297      96.276 301.406 261.006  1.00  0.00           H
ATOM   4563 HD13 LEU   297      97.531 302.467 261.670  1.00  0.00           H
ATOM   4564  CD2 LEU   297      99.135 302.473 259.457  1.00  0.00           C
ATOM   4565 HD21 LEU   297      98.639 303.259 258.885  1.00  0.00           H
ATOM   4566 HD22 LEU   297      99.602 302.909 260.337  1.00  0.00           H
ATOM   4567 HD23 LEU   297      99.894 302.007 258.833  1.00  0.00           H
ATOM   4568  C   LEU   297      97.370 298.479 259.493  1.00  0.00           C
ATOM   4569  O   LEU   297      98.143 298.010 258.657  1.00  0.00           O
ATOM   4570  N   THR   298      96.053 298.546 259.293  1.00  0.00           N
ATOM   4571  H   THR   298      95.479 298.961 260.019  1.00  0.00           H
ATOM   4572  CA  THR   298      95.388 297.905 258.153  1.00  0.00           C
ATOM   4573  HA  THR   298      96.163 297.577 257.468  1.00  0.00           H
ATOM   4574  CB  THR   298      94.686 296.625 258.630  1.00  0.00           C
ATOM   4575  HB  THR   298      95.258 296.210 259.462  1.00  0.00           H
ATOM   4576  CG2 THR   298      93.241 296.802 259.089  1.00  0.00           C
ATOM   4577 HG21 THR   298      92.884 295.867 259.521  1.00  0.00           H
ATOM   4578 HG22 THR   298      93.184 297.586 259.843  1.00  0.00           H
ATOM   4579 HG23 THR   298      92.605 297.061 258.243  1.00  0.00           H
ATOM   4580  OG1 THR   298      94.706 295.669 257.603  1.00  0.00           O
ATOM   4581  HG1 THR   298      95.629 295.578 257.303  1.00  0.00           H
ATOM   4582  C   THR   298      94.504 298.843 257.322  1.00  0.00           C
ATOM   4583  O   THR   298      94.254 298.554 256.149  1.00  0.00           O
ATOM   4584  N   GLU   299      94.137 300.013 257.859  1.00  0.00           N
ATOM   4585  H   GLU   299      94.346 300.188 258.836  1.00  0.00           H
ATOM   4586  CA  GLU   299      93.445 301.089 257.135  1.00  0.00           C
ATOM   4587  HA  GLU   299      93.481 300.870 256.070  1.00  0.00           H
ATOM   4588  CB  GLU   299      91.960 301.165 257.528  1.00  0.00           C
ATOM   4589  HB2 GLU   299      91.860 301.544 258.545  1.00  0.00           H
ATOM   4590  HB3 GLU   299      91.487 301.873 256.845  1.00  0.00           H
ATOM   4591  CG  GLU   299      91.258 299.800 257.434  1.00  0.00           C
ATOM   4592  HG2 GLU   299      91.620 299.273 256.550  1.00  0.00           H
ATOM   4593  HG3 GLU   299      91.532 299.209 258.310  1.00  0.00           H
ATOM   4594  CD  GLU   299      89.732 299.871 257.340  1.00  0.00           C
ATOM   4595  OE1 GLU   299      89.161 300.959 257.104  1.00  0.00           O
ATOM   4596  OE2 GLU   299      89.107 298.787 257.383  1.00  0.00           O
ATOM   4597  C   GLU   299      94.123 302.452 257.349  1.00  0.00           C
ATOM   4598  O   GLU   299      94.425 302.838 258.480  1.00  0.00           O
ATOM   4599  N   LEU   300      94.359 303.188 256.259  1.00  0.00           N
ATOM   4600  H   LEU   300      94.127 302.779 255.360  1.00  0.00           H
ATOM   4601  CA  LEU   300      94.996 304.510 256.259  1.00  0.00           C
ATOM   4602  HA  LEU   300      94.910 304.942 257.254  1.00  0.00           H
ATOM   4603  CB  LEU   300      96.492 304.317 255.938  1.00  0.00           C
ATOM   4604  HB2 LEU   300      96.930 303.672 256.702  1.00  0.00           H
ATOM   4605  HB3 LEU   300      96.572 303.801 254.980  1.00  0.00           H
ATOM   4606  CG  LEU   300      97.315 305.617 255.857  1.00  0.00           C
ATOM   4607  HG  LEU   300      96.898 306.266 255.087  1.00  0.00           H
ATOM   4608  CD1 LEU   300      97.348 306.378 257.184  1.00  0.00           C
ATOM   4609 HD11 LEU   300      97.993 307.252 257.094  1.00  0.00           H
ATOM   4610 HD12 LEU   300      96.347 306.721 257.443  1.00  0.00           H
ATOM   4611 HD13 LEU   300      97.721 305.732 257.978  1.00  0.00           H
ATOM   4612  CD2 LEU   300      98.758 305.283 255.469  1.00  0.00           C
ATOM   4613 HD21 LEU   300      99.331 306.203 255.354  1.00  0.00           H
ATOM   4614 HD22 LEU   300      99.219 304.665 256.239  1.00  0.00           H
ATOM   4615 HD23 LEU   300      98.767 304.742 254.524  1.00  0.00           H
ATOM   4616  C   LEU   300      94.294 305.445 255.260  1.00  0.00           C
ATOM   4617  O   LEU   300      94.308 305.160 254.063  1.00  0.00           O
ATOM   4618  N   ARG   301      93.680 306.547 255.714  1.00  0.00           N
ATOM   4619  H   ARG   301      93.712 306.705 256.719  1.00  0.00           H
ATOM   4620  CA  ARG   301      92.907 307.481 254.859  1.00  0.00           C
ATOM   4621  HA  ARG   301      92.951 307.143 253.825  1.00  0.00           H
ATOM   4622  CB  ARG   301      91.424 307.498 255.277  1.00  0.00           C
ATOM   4623  HB2 ARG   301      91.332 307.880 256.293  1.00  0.00           H
ATOM   4624  HB3 ARG   301      90.894 308.172 254.604  1.00  0.00           H
ATOM   4625  CG  ARG   301      90.763 306.117 255.195  1.00  0.00           C
ATOM   4626  HG2 ARG   301      90.990 305.676 254.225  1.00  0.00           H
ATOM   4627  HG3 ARG   301      91.171 305.466 255.970  1.00  0.00           H
ATOM   4628  CD  ARG   301      89.238 306.187 255.352  1.00  0.00           C
ATOM   4629  HD2 ARG   301      88.977 306.414 256.386  1.00  0.00           H
ATOM   4630  HD3 ARG   301      88.847 306.979 254.710  1.00  0.00           H
ATOM   4631  NE  ARG   301      88.643 304.913 254.926  1.00  0.00           N
ATOM   4632  HE  ARG   301      88.449 304.824 253.927  1.00  0.00           H
ATOM   4633  CZ  ARG   301      88.663 303.771 255.579  1.00  0.00           C
ATOM   4634  NH1 ARG   301      88.795 303.679 256.868  1.00  0.00           N
ATOM   4635 HH11 ARG   301      88.584 304.470 257.459  1.00  0.00           H
ATOM   4636 HH12 ARG   301      88.846 302.730 257.241  1.00  0.00           H
ATOM   4637  NH2 ARG   301      88.606 302.650 254.941  1.00  0.00           N
ATOM   4638 HH21 ARG   301      88.616 302.656 253.918  1.00  0.00           H
ATOM   4639 HH22 ARG   301      88.652 301.817 255.519  1.00  0.00           H
ATOM   4640  C   ARG   301      93.474 308.901 254.870  1.00  0.00           C
ATOM   4641  O   ARG   301      93.744 309.439 255.941  1.00  0.00           O
ATOM   4642  N   PHE   302      93.655 309.505 253.691  1.00  0.00           N
ATOM   4643  H   PHE   302      93.436 308.971 252.857  1.00  0.00           H
ATOM   4644  CA  PHE   302      94.173 310.871 253.517  1.00  0.00           C
ATOM   4645  HA  PHE   302      93.862 311.446 254.389  1.00  0.00           H
ATOM   4646  CB  PHE   302      95.715 310.859 253.549  1.00  0.00           C
ATOM   4647  HB2 PHE   302      96.073 311.889 253.554  1.00  0.00           H
ATOM   4648  HB3 PHE   302      96.026 310.427 254.500  1.00  0.00           H
ATOM   4649  CG  PHE   302      96.443 310.112 252.447  1.00  0.00           C
ATOM   4650  CD1 PHE   302      96.991 308.842 252.709  1.00  0.00           C
ATOM   4651  HD1 PHE   302      96.843 308.378 253.673  1.00  0.00           H
ATOM   4652  CE1 PHE   302      97.759 308.187 251.731  1.00  0.00           C
ATOM   4653  HE1 PHE   302      98.201 307.230 251.954  1.00  0.00           H
ATOM   4654  CZ  PHE   302      97.962 308.785 250.475  1.00  0.00           C
ATOM   4655  HZ  PHE   302      98.539 308.280 249.714  1.00  0.00           H
ATOM   4656  CE2 PHE   302      97.414 310.051 250.211  1.00  0.00           C
ATOM   4657  HE2 PHE   302      97.564 310.517 249.250  1.00  0.00           H
ATOM   4658  CD2 PHE   302      96.668 310.719 251.197  1.00  0.00           C
ATOM   4659  HD2 PHE   302      96.284 311.707 250.989  1.00  0.00           H
ATOM   4660  C   PHE   302      93.594 311.651 252.310  1.00  0.00           C
ATOM   4661  O   PHE   302      94.154 312.687 251.941  1.00  0.00           O
ATOM   4662  N   HIE   303      92.471 311.209 251.718  1.00  0.00           N
ATOM   4663  H   HIE   303      92.082 310.332 252.041  1.00  0.00           H
ATOM   4664  CA  HIE   303      91.703 311.923 250.676  1.00  0.00           C
ATOM   4665  HA  HIE   303      92.194 311.783 249.714  1.00  0.00           H
ATOM   4666  CB  HIE   303      90.269 311.369 250.595  1.00  0.00           C
ATOM   4667  HB2 HIE   303      89.772 311.565 251.547  1.00  0.00           H
ATOM   4668  HB3 HIE   303      89.722 311.931 249.837  1.00  0.00           H
ATOM   4669  CG  HIE   303      90.085 309.908 250.280  1.00  0.00           C
ATOM   4670  ND1 HIE   303      89.744 308.942 251.221  1.00  0.00           N
ATOM   4671  CE1 HIE   303      89.323 307.876 250.525  1.00  0.00           C
ATOM   4672  HE1 HIE   303      88.918 306.977 250.973  1.00  0.00           H
ATOM   4673  NE2 HIE   303      89.444 308.103 249.205  1.00  0.00           N
ATOM   4674  HE2 HIE   303      89.123 307.469 248.472  1.00  0.00           H
ATOM   4675  CD2 HIE   303      89.903 309.392 249.029  1.00  0.00           C
ATOM   4676  HD2 HIE   303      89.970 309.932 248.096  1.00  0.00           H
ATOM   4677  C   HIE   303      91.559 313.435 250.933  1.00  0.00           C
ATOM   4678  O   HIE   303      91.532 313.882 252.079  1.00  0.00           O
ATOM   4679  N   ASN   304      91.360 314.219 249.869  1.00  0.00           N
ATOM   4680  H   ASN   304      91.338 313.793 248.947  1.00  0.00           H
ATOM   4681  CA  ASN   304      91.038 315.655 249.914  1.00  0.00           C
ATOM   4682  HA  ASN   304      91.050 316.003 248.887  1.00  0.00           H
ATOM   4683  CB  ASN   304      89.595 315.804 250.424  1.00  0.00           C
ATOM   4684  HB2 ASN   304      88.986 315.041 249.947  1.00  0.00           H
ATOM   4685  HB3 ASN   304      89.575 315.643 251.500  1.00  0.00           H
ATOM   4686  CG  ASN   304      88.952 317.136 250.083  1.00  0.00           C
ATOM   4687  OD1 ASN   304      88.791 317.473 248.918  1.00  0.00           O
ATOM   4688  ND2 ASN   304      88.484 317.855 251.076  1.00  0.00           N
ATOM   4689 HD21 ASN   304      88.018 318.730 250.859  1.00  0.00           H
ATOM   4690 HD22 ASN   304      88.650 317.576 252.034  1.00  0.00           H
ATOM   4691  C   ASN   304      92.080 316.554 250.614  1.00  0.00           C
ATOM   4692  O   ASN   304      91.786 317.689 250.976  1.00  0.00           O
ATOM   4693  N   GLN   305      93.308 316.057 250.782  1.00  0.00           N
ATOM   4694  H   GLN   305      93.449 315.104 250.487  1.00  0.00           H
ATOM   4695  CA  GLN   305      94.473 316.824 251.233  1.00  0.00           C
ATOM   4696  HA  GLN   305      94.293 317.123 252.266  1.00  0.00           H
ATOM   4697  CB  GLN   305      95.704 315.891 251.163  1.00  0.00           C
ATOM   4698  HB2 GLN   305      95.387 314.848 251.125  1.00  0.00           H
ATOM   4699  HB3 GLN   305      96.233 316.081 250.227  1.00  0.00           H
ATOM   4700  CG  GLN   305      96.702 316.037 252.322  1.00  0.00           C
ATOM   4701  HG2 GLN   305      97.589 315.450 252.086  1.00  0.00           H
ATOM   4702  HG3 GLN   305      97.009 317.080 252.394  1.00  0.00           H
ATOM   4703  CD  GLN   305      96.204 315.580 253.698  1.00  0.00           C
ATOM   4704  OE1 GLN   305      96.703 316.026 254.716  1.00  0.00           O
ATOM   4705  NE2 GLN   305      95.255 314.672 253.817  1.00  0.00           N
ATOM   4706 HE21 GLN   305      94.858 314.190 253.018  1.00  0.00           H
ATOM   4707 HE22 GLN   305      95.031 314.407 254.769  1.00  0.00           H
ATOM   4708  C   GLN   305      94.685 318.097 250.377  1.00  0.00           C
ATOM   4709  O   GLN   305      94.287 318.138 249.208  1.00  0.00           O
ATOM   4710  N   ARG   306      95.380 319.105 250.929  1.00  0.00           N
ATOM   4711  H   ARG   306      95.572 318.978 251.919  1.00  0.00           H
ATOM   4712  CA  ARG   306      95.634 320.452 250.346  1.00  0.00           C
[truncated: 6,780,741 more chars]
