# Supplementary material for: Leiomodin creates a leaky cap at the pointed end of actin-thin filaments
Source: PLoS Biol. 2020 Sep 8;18(9):e3000848. doi: 10.1371/journal.pbio.3000848 (PMC7500696; doi:10.1371/journal.pbio.3000848)
Supplement: S4 Data — Excel spreadsheet containing raw data for S7 Fig. Lmod, leiomodin. (XLSX) [file pbio.3000848.s028.xlsx]

## Sheet: Sheet1
	residue	AA number	free	free	free	1:20	1:20	1:20				1:15	1:15	1:15				1:10	1:10	1:10				1:7	1:7	1:7				sqrt(attenuat)	classification	residue number		classes	criteria for color coding	Residue number	class/color
			1H ppm	15N ppm	intensity	1H ppm	15N ppm	intensity	H-H	N-N	I/I0	1H ppm	15N ppm	intensity	H-H	N-N	I/I0	1H ppm	15N ppm	intensity	H-H	N-N	I/I0	1H ppm	15N ppm	intensity	H-H	N-N	I/I0				0.649092	4	X<0.649
																																	0.754713	3	0.649<X<0.755	4	1
																																	0.848607	2	0.755<X<0.849	5	1
3	L25	25	7.53891	123.22	1.2797	7.54074	123.216	1.053	0.00183	-0.004	0.822849	7.54169	123.214	0.928647	0.00278	-0.006	0.725676	7.54181	123.209	0.709951	0.0029	-0.011	0.554779	7.54127	123.198	0.485494	0.00236	-0.022	0.379381	0.615939	4	25	0.942333	1	0.849<X	6	1
4	E32	32	7.65673	119.261	1.2597	7.65848	119.271	0.959145	0.00175	0.01	0.761407	7.66087	119.277	0.805278	0.00414	0.016	0.639262	7.6613	119.287	0.721405	0.00457	0.026	0.57268	7.65913	119.297	0.711123	0.0024	0.036	0.564518	0.751344	3	32				7	1
5	A23	23	7.67823	120.839	1.04194	7.68495	120.856	0.943012	0.00672	0.017	0.905054	7.6864	120.858	0.903748	0.00817	0.019	0.86737	7.68653	120.859	0.743962	0.0083	0.02	0.714016	7.68591	120.854	0.531352	0.00768	0.015	0.509964	0.714118	3	23				8	2
6	K31	31	7.68447	119.598	1.17286	7.68576	119.602	1.03516	0.00129	0.004	0.882595	7.68666	119.603	0.985341	0.00219	0.005	0.840118	7.68626	119.602	0.832829	0.00179	0.004	0.710084	7.68466	119.594	0.635644	0.00019	-0.004	0.541961	0.73618	3	31				9	1
7	L33	33	7.71868	120.782	1.363	7.71968	120.786	1.11443	0.001	0.004	0.81763	7.72056	120.787	1.00909	0.00188	0.005	0.740345	7.72071	120.787	0.800918	0.00203	0.005	0.587614	7.72048	120.783	0.59398	0.0018	0.001	0.435789	0.660143	3	33				10
8	R35	35	7.7519	120.015	1.31563	7.7527	120.012	1.01846	0.0008	-0.003	0.774123	7.75351	120.011	0.881209	0.00161	-0.004	0.6698	7.75326	120.006	0.684066	0.00136	-0.009	0.519953	7.75215	119.993	0.471005	0.00025	-0.022	0.358007	0.598337	4	35				11	3
9	E29	29	7.78875	120.977	1.19705	7.79015	120.978	0.94613	0.0014	0.001	0.790385	7.79262	120.981	0.803019	0.00387	0.004	0.670832	7.79199	120.987	0.708293	0.00324	0.01	0.591699	7.78908	120.998	0.676627	0.00033	0.021	0.565245	0.751828	3	29				12	2
10	S24	24	7.78953	113.065	1.13831	7.79219	113.073	0.80994	0.00266	0.008	0.711528	7.79497	113.073	0.693989	0.00544	0.008	0.609666	7.7947	113.072	0.516564	0.00517	0.007	0.453799	7.79238	113.064	0.339502	0.00285	-0.001	0.298251	0.546124	4	24				13	1
11	I40	40	7.82615	120.323	1.46549	7.82491	120.32	1.27881	-0.00124	-0.003	0.872616	7.82685	120.319	1.15906	0.0007	-0.004	0.790903	7.82441	120.316	1.04514	-0.00174	-0.007	0.713168	7.82136	120.311	0.934328	-0.00479	-0.012	0.637553	0.798469	2	40				14	2
12	E41	41	7.84779	129.554	2.17652	7.84808	129.556	2.00288	0.00029	0.002	0.920221	7.84887	129.557	1.96175	0.00108	0.003	0.901324	7.84807	129.558	1.79226	0.00028	0.004	0.823452	7.84649	129.558	1.60231	-0.0013	0.004	0.73618	0.858009	1	41				15	2
13	Y6	6	7.87012	120.237	1.14574	7.87049	120.24	1.01863	0.00037	0.003	0.889059	7.87214	120.243	0.916473	0.00202	0.006	0.799896	7.87142	120.244	0.883626	0.0013	0.007	0.771227	7.86995	120.244	0.935117	-0.00017	0.007	0.816169	0.90342	1	6				16
14	Y13	13	7.8865	119.341	1.09649	7.88719	119.343	0.956937	0.00069	0.002	0.872728	7.88877	119.344	0.867553	0.00227	0.003	0.791209	7.88828	119.346	0.823116	0.00178	0.005	0.750683	7.8871	119.346	0.841387	0.0006	0.005	0.767346	0.875983	1	13				17	1
15	I16/L21		7.91366	121.626	1.40374	7.91332	121.667	1.22576	-0.00034	0.041	0.87321	7.91432	121.672	1.1943	0.00066	0.046	0.850799	7.91376	121.68	1.10282	0.0001	0.054	0.78563	7.91271	121.692	0.975221	-0.00095	0.066	0.694731	0.833505						18	4
16	E34	34	7.92715	118.988	1.12696	7.9299	118.996	0.992777	0.00275	0.008	0.880934	7.93117	118.999	0.918184	0.00402	0.011	0.814744	7.93167	118.999	0.746862	0.00452	0.011	0.662723	7.93205	118.987	0.568725	0.0049	-0.001	0.504654	0.71039	3	34				19	1
17	L10/L37		7.93303	121.174	2.49195	7.93348	121.173	2.04561	0.00045	-0.001	0.820887	7.9345	121.173	1.80814	0.00147	-0.001	0.725592	7.93383	121.174	1.5929	0.0008	0	0.639218	7.93257	121.173	1.43027	-0.00046	-0.001	0.573956	0.757599						20	2
18	L22	22	7.95542	120	1.03899	7.95869	120.006	0.853739	0.00327	0.006	0.821701	7.96125	120.005	0.843862	0.00583	0.005	0.812195	7.96174	120.003	0.701541	0.00632	0.003	0.675214	7.96202	119.997	0.544442	0.0066	-0.003	0.524011	0.723886	3	22				21
19	E38	38	7.97249	120.256	1.20475	7.97349	120.261	0.974313	0.001	0.005	0.808726	7.9762	120.262	0.94401	0.00371	0.006	0.783573	7.97482	120.258	0.698713	0.00233	0.002	0.579965	7.96924	120.241	0.530149	-0.00325	-0.015	0.440049	0.663362	3	38				22	3
20	E14	14	8.02417	121.103	1.14313	8.02208	121.12	0.944901	-0.00209	0.017	0.826591	8.02414	121.125	0.947189	-3e-05	0.022	0.828593	8.02148	121.133	0.791945	-0.00269	0.03	0.692786	8.01649	121.147	0.81439	-0.00768	0.044	0.712421	0.84405	2	14				23	3
21	R7	7	8.04141	122.573	1.00958	8.04192	122.586	0.886932	0.00051	0.013	0.878516	8.04345	122.589	0.867577	0.00204	0.016	0.859344	8.04312	122.599	0.783218	0.00171	0.026	0.775786	8.04223	122.613	0.742532	0.00082	0.04	0.735486	0.857605	1	7				24	4
22	E20	20	8.08899	121.305	1.11069	8.09013	121.304	0.975795	0.00114	-0.001	0.878548	8.09177	121.303	0.960942	0.00278	-0.002	0.865176	8.09094	121.299	0.826957	0.00195	-0.006	0.744543	8.08716	121.291	0.639509	-0.00183	-0.014	0.575776	0.758799	2	20				25	4
23	E36	36	8.09123	120.654	1.23826	8.09208	120.655	0.987737	0.00085	0.001	0.797681	8.09344	120.657	0.917946	0.00221	0.003	0.741319	8.09296	120.654	0.703998	0.00173	0	0.568538	8.09019	120.638	0.452458	-0.00104	-0.016	0.365398	0.604482	4	36				26	4
24	K12	12	8.09259	122.015	0.753158	8.09411	122.029	0.655568	0.00152	0.014	0.870426	8.09515	122.032	0.591784	0.00256	0.017	0.785737	8.09536	122.043	0.498766	0.00277	0.028	0.662233	8.09624	122.061	0.434491	0.00365	0.046	0.576892	0.759534	2	12				27	4
25	S15	15	8.09835	115.609	1.20525	8.09993	115.626	1.01675	0.00158	0.017	0.843601	8.10202	115.629	0.883989	0.00367	0.02	0.733449	8.10211	115.64	0.776857	0.00376	0.031	0.644561	8.10188	115.659	0.753447	0.00353	0.05	0.625138	0.790656	2	15				28	1
26	D39	39	8.0998	121.037	1.45695	8.10033	121.03	1.08098	0.00053	-0.007	0.741947	8.10287	121.03	0.876404	0.00307	-0.007	0.601533	8.10116	121.023	0.699975	0.00136	-0.014	0.480439	8.09817	121.009	0.519679	-0.00163	-0.028	0.35669	0.597235	4	39				29	3
27	R8	8	8.13842	121.596	0.937345	8.13822	121.607	0.816054	-0.0002	0.011	0.870602	8.13982	121.61	0.807827	0.0014	0.014	0.861825	8.13858	121.619	0.698912	0.00016	0.023	0.745629	8.13561	121.63	0.648551	-0.00281	0.034	0.691902	0.831807	2	8				30	4
28	G5	5	8.17124	110.233	0.751355	8.17137	110.242	0.661243	0.00013	0.009	0.880067	8.1729	110.244	0.644789	0.00166	0.011	0.858168	8.17193	110.248	0.574173	0.00069	0.015	0.764183	8.17014	110.258	0.540473	-0.0011	0.025	0.719331	0.848134	1	5				31	3
29	D19	19	8.17157	119.825	1.11178	8.17353	119.836	1.1135	0.00196	0.011	1.00155	8.17463	119.84	1.12993	0.00306	0.015	1.01633	8.17452	119.845	1.07441	0.00295	0.02	0.966387	8.17372	119.85	0.987252	0.00215	0.025	0.887992	0.942333	1	19				32	3
30	S11	11	8.17752	116.137	0.968134	8.17913	116.148	0.752901	0.00161	0.011	0.777683	8.18091	116.152	0.652224	0.00339	0.015	0.673692	8.18188	116.162	0.565444	0.00436	0.025	0.584056	8.18373	116.176	0.489482	0.00621	0.039	0.505593	0.711051	3	11				33	3
31	D17	17	8.19935	123.609	1.24467	8.20408	123.629	1.23033	0.00473	0.02	0.988479	8.20604	123.633	1.24506	0.00669	0.024	1.00031	8.20671	123.645	1.13884	0.00736	0.036	0.914973	8.20734	123.659	1.04944	0.00799	0.05	0.843147	0.91823	1	17				34	3
32	L30	30	8.22485	121.301	1.38878	8.22527	121.3	1.076	0.00042	-0.001	0.774781	8.22595	121.299	0.94471	0.0011	-0.002	0.680245	8.226	121.295	0.731805	0.00115	-0.006	0.526941	8.22641	121.283	0.512266	0.00156	-0.018	0.36886	0.607339	4	30				35	4
33	F4	4	8.25696	122.28	0.800815	8.25704	122.283	0.695857	8e-05	0.003	0.868936	8.25771	122.282	0.657456	0.00075	0.002	0.820984	8.2569	122.283	0.606701	-6e-05	0.003	0.757604	8.25584	122.287	0.601283	-0.00112	0.007	0.750839	0.86651	1	4				36	4
34	E18	18	8.27365	121.994	1.54231	8.27509	122.003	1.173	0.00144	0.009	0.760547	8.27636	122.007	0.989181	0.00271	0.013	0.641363	8.27782	122.016	0.75669	0.00417	0.022	0.490621	8.27908	122.027	0.561806	0.00543	0.033	0.364263	0.603542	4	18				37
35	G9	9	8.36321	109.896	0.66121	8.36276	109.9	0.592303	-0.00045	0.004	0.895787	8.36477	109.9	0.561865	0.00156	0.004	0.849753	8.36222	109.902	0.525287	-0.00099	0.006	0.794433	8.35983	109.904	0.557626	-0.00338	0.008	0.843342	0.918336	1	9				38	3
36	E28	28	8.39967	117.746	1.19843	8.40068	117.75	1.0595	0.00101	0.004	0.884073	8.40214	117.752	1.05562	0.00247	0.006	0.880836	8.40226	117.752	0.95792	0.00259	0.006	0.799312	8.40239	117.749	0.865916	0.00272	0.003	0.722542	0.850025	1	28				39	4
37	A27	27	8.55346	123.787	1.30594	8.55351	123.787	1.03048	5e-05	0	0.789071	8.55472	123.787	0.861235	0.00126	0	0.659475	8.55457	123.785	0.684246	0.00111	-0.002	0.523949	8.55529	123.772	0.483728	0.00183	-0.015	0.370406	0.60861	4	27				40	2
38	S26	26	8.66991	117.543	1.04512	8.67073	117.546	0.747677	0.00082	0.003	0.715398	8.6733	117.551	0.606178	0.00339	0.008	0.580008	8.67372	117.559	0.440703	0.00381	0.016	0.421677	8.67441	117.573	0.293903	0.0045	0.03	0.281215	0.530297	4	26				41	1
