# Supplementary material for: Leiomodin creates a leaky cap at the pointed end of actin-thin filaments
Source: PLoS Biol. 2020 Sep 8;18(9):e3000848. doi: 10.1371/journal.pbio.3000848 (PMC7500696; doi:10.1371/journal.pbio.3000848)
Supplement: S5 Data — Excel spreadsheet containing raw data for S8 Fig. Lmod, leiomodin. (XLSX) [file pbio.3000848.s029.xlsx]

## Sheet: Sheet1
	residue			residue							compound chemical shift
62.207	3	CA	62.25	3		CA	0.043													0.0800225	0.191959	0.391211	0.691767
69.698	3	CB	69.693	3		CB	-0.005						0.0800225		1	2	3	4
174.221	3	C	174.235	3		C	0.014						0.191959		X<0.08	0.08<X<0.19	0.19<X<0.39	0.39<X
122.317	4	N	122.172	4	4	N	-0.145		-0.145	-0.0223077	0.0406649	0.0406649	0.391211	1
8.382	4	H	8.348	4		H	-0.034		-0.034	-0.034			0.691767
58.152	4	CA	58.078	4		CA	-0.074
39.6	4	CB	39.547	4		CB	-0.053
176.191	4	C	176.143	4		C	-0.048
110.268	5	N	110.359	5	5	N	0.091		0.091	0.014	0.0386264	0.0386264		1
8.296	5	H	8.26	5		H	-0.036		-0.036	-0.036
45.431	5	CA	45.41	5		CA	-0.021
173.796	5	C	173.788	5		C	-0.008
120.264	6	N	120.329	6	6	N	0.065		0.065	0.01	0.0172047	0.0172047		1
7.997	6	H	8.011	6		H	0.014		0.014	0.014
58.265	6	CA	58.302	6		CA	0.037
38.822	6	CB	38.734	6		CB	-0.088
175.841	6	C	175.758	6		C	-0.083
122.597	7	N	122.896	7	7	N	0.299		0.299	0.046	0.0914166	0.0914166		2
8.168	7	H	8.089	7		H	-0.079		-0.079	-0.079
56.037	7	CA	56.031	7		CA	-0.006
30.832	7	CB	30.836	7		CB	0.004
175.85	7	C	175.81	7		C	-0.04
121.632	8	N	121.787	8	8	N	0.155		0.155	0.0238462	0.0448624	0.0448624		1
8.263	8	H	8.225	8		H	-0.038		-0.038	-0.038
56.634	8	CA	56.614	8		CA	-0.02
30.649	8	CB	30.578	8		CB	-0.071
176.832	8	C	176.871	8		C	0.039
109.933	9	N	110.04	9	9	N	0.107		0.107	0.0164615	0.0236639	0.0236639		1
8.489	9	H	8.506	9		H	0.017		0.017	0.017
45.505	9	CA	45.447	9		CA	-0.058
174.238	9	C	174.262	9		C	0.024
121.196	10	N	121.104	10	10	N	-0.092		-0.092	-0.0141538	0.0221208	0.0221208		1
8.054	10	H	8.071	10		H	0.017		0.017	0.017
55.238	10	CA	55.312	10		CA	0.074
42.5	10	CB	42.463	10		CB	-0.037
177.609	10	C	177.716	10		C	0.107
116.17	11	N	116.213	11	11	N	0.043		0.043	0.00661538	0.0258605	0.0258605		1
8.303	11	H	8.328	11		H	0.025		0.025	0.025
58.688	11	CA	58.762	11		CA	0.074
63.853	11	CB	63.818	11		CB	-0.035
174.793	11	C	175.232	11		C	0.439
122.043	12	N	122.632	12	12	N	0.589		0.589	0.0906154	0.136437	0.136437		2
8.215	12	H	8.317	12		H	0.102		0.102	0.102
56.983	12	CA	57.361	12		CA	0.378
32.685	12	CB	32.402	12		CB	-0.283
176.182	12	C	176.559	12		C	0.377
119.384	13	N	118.544	13	13	N	-0.84		-0.84	-0.129231	0.13528	0.13528		2
8.014	13	H	7.974	13		H	-0.04		-0.04	-0.04
57.691	13	CA	58.086	13		CA	0.395
38.736	13	CB	38.563	13		CB	-0.173
175.725	13	C	175.84	13		C	0.115
121.139	14	N	120.913	14	14	N	-0.226		-0.226	-0.0347692	0.226682	0.226682		3
8.15	14	H	7.926	14		H	-0.224		-0.224	-0.224
56.821	14	CA	56.997	14		CA	0.176
30.559	14	CB	30.393	14		CB	-0.166
176.189	14	C	176.354	14		C	0.165
115.644	15	N	115.551	15	15	N	-0.093		-0.093	-0.0143077	0.0174559	0.0174559		1
8.225	15	H	8.215	15		H	-0.01		-0.01	-0.01
58.191	15	CA	58.502	15		CA	0.311
63.834	15	CB	63.653	15		CB	-0.181
174.334	15	C	174.528	15		C	0.194
121.681	16	N	121.761	16	16	N	0.08		0.08	0.0123077	0.129586	0.129586		2
8.035	16	H	7.906	16		H	-0.129		-0.129	-0.129
61.156	16	CA	61.433	16		CA	0.277
39.12	16	CB	39	16		CB	-0.12
175.603	16	C	175.277	16		C	-0.326
123.632	17	N	123.844	17	17	N	0.212		0.212	0.0326154	0.0938497	0.0938497		2
8.325	17	H	8.413	17		H	0.088		0.088	0.088
54.42	17	CA	54.132	17		CA	-0.288
41.399	17	CB	41.012	17		CB	-0.387
176.529	17	C	176.627	17		C	0.098
122.025	18	N	122.637	18	18	N	0.612		0.612	0.0941538	0.401204	0.401204		4
8.396	18	H	8.786	18		H	0.39		0.39	0.39
58.121	18	CA	59.528	18		CA	1.407
30.124	18	CB	29.502	18		CB	-0.622
176.891	18	C	177.155	18		C	0.264
119.868	19	N	119.765	19	19	N	-0.103		-0.103	-0.0158462	0.0375113	0.0375113		1
8.292	19	H	8.258	19		H	-0.034		-0.034	-0.034
56.013	19	CA	57.562	19		CA	1.549
40.784	19	CB	40.339	19		CB	-0.445
177.757	19	C	178.657	19		C	0.9
121.351	20	N	120.632	20	20	N	-0.719		-0.719	-0.110615	0.242676	0.242676		3
8.213	20	H	7.997	20		H	-0.216		-0.216	-0.216
58.191	20	CA	58.88	20		CA	0.689
29.825	20	CB	29.658	20		CB	-0.167
178.004	20	C	178.974	20		C	0.97
121.601	21	N	119.687	21	21	N	-1.914		-1.914	-0.294462	0.319895	0.319895		3
8.053	21	H	7.928	21		H	-0.125		-0.125	-0.125
56.912	21	CA	57.579	21		CA	0.667
41.889	21	CB	42.288	21		CB	0.399
178.852	21	C	180.197	21		C	1.345
120.032	22	N	118.867	22	22	N	-1.165		-1.165	-0.179231	0.253307	0.253307		3
8.083	22	H	8.262	22		H	0.179		0.179	0.179
56.699	22	CA	57.513	22		CA	0.814
41.654	22	CB	42.458	22		CB	0.804
178.557	22	C	178.4	22		C	-0.157
120.877	23	N	118.405	23	23	N	-2.472		-2.472	-0.380308	0.415762	0.415762		4
7.804	23	H	7.636	23		H	-0.168		-0.168	-0.168
53.487	23	CA	54.008	23		CA	0.521
18.874	23	CB	18.496	23		CB	-0.378
178.361	23	C	177.984	23		C	-0.377
113.101	24	N	111.341	24	24	N	-1.76		-1.76	-0.270769	0.422246	0.422246		4
7.916	24	H	7.592	24		H	-0.324		-0.324	-0.324
58.93	24	CA	58.77	24		CA	-0.16
64.103	24	CB	64.292	24		CB	0.189
174.557	24	C	174.416	24		C	-0.141
123.259	25	N	122.325	25	25	N	-0.934		-0.934	-0.143692	0.525045	0.525045		4
7.663	25	H	7.158	25		H	-0.505		-0.505	-0.505
55.091	25	CA	54.722	25		CA	-0.369
42.749	25	CB	42.229	25		CB	-0.52
177.399	25	C	177.397	25		C	-0.002
117.577	26	N	119.282	26	26	N	1.705		1.705	0.262308	0.671364	0.671364		4
8.796	26	H	9.414	26		H	0.618		0.618	0.618
57.784	26	CA	57.153	26		CA	-0.631
64.965	26	CB	65.858	26		CB	0.893
174.689	26	C	174.676	26		C	-0.013
123.832	27	N	122.942	27	27	N	-0.89		-0.89	-0.136923	0.311686	0.311686		3
8.681	27	H	8.961	27		H	0.28		0.28	0.28
54.934	27	CA	55.816	27		CA	0.882
18.355	27	CB	18.109	27		CB	-0.246
180.129	27	C	181.049	27		C	0.92
117.785	28	N	117.478	28	28	N	-0.307		-0.307	-0.0472308	0.133625	0.133625		2
8.521	28	H	8.646	28		H	0.125		0.125	0.125
59.124	28	CA	60.077	28		CA	0.953
29.424	28	CB	29.3	28		CB	-0.124
178.646	28	C	179.601	28		C	0.955
121.019	29	N	121.821	29	29	N	0.802		0.802	0.123385	0.158192	0.158192		2
7.918	29	H	7.819	29		H	-0.099		-0.099	-0.099
58.495	29	CA	59.379	29		CA	0.884
30.449	29	CB	30.974	29		CB	0.525
178.804	29	C	178.934	29		C	0.13
121.345	30	N	119.705	30	30	N	-1.64		-1.64	-0.252308	0.332788	0.332788		3
8.348	30	H	8.565	30		H	0.217		0.217	0.217
57.268	30	CA	58.25	30		CA	0.982
41.752	30	CB	42.025	30		CB	0.273
178.655	30	C	179.224	30		C	0.569
119.641	31	N	118.981	31	31	N	-0.66		-0.66	-0.101538	0.161044	0.161044		2
7.808	31	H	7.683	31		H	-0.125		-0.125	-0.125
58.167	31	CA	59.396	31		CA	1.229
32.304	31	CB	32.285	31		CB	-0.019
178.535	31	C	179.26	31		C	0.725
119.309	32	N	120.004	32	32	N	0.695		0.695	0.106923	0.14504	0.14504		2
7.785	32	H	7.687	32		H	-0.098		-0.098	-0.098
58.002	32	CA	59.214	32		CA	1.212
29.556	32	CB	29.569	32		CB	0.013
177.957	32	C	178.864	32		C	0.907
120.825	33	N	120.456	33	33	N	-0.369		-0.369	-0.0567692	0.45059	0.45059		4
7.844	33	H	8.291	33		H	0.447		0.447	0.447
56.67	33	CA	57.682	33		CA	1.012
42.175	33	CB	41.725	33		CB	-0.45
178.241	33	C	178.195	33		C	-0.046
119.031	34	N	117.949	34	34	N	-1.082		-1.082	-0.166462	0.290437	0.290437		3
8.052	34	H	8.29	34		H	0.238		0.238	0.238
57.807	34	CA	60.443	34		CA	2.636
29.79	34	CB	29.697	34		CB	-0.093
177.446	34	C	179	34		C	1.554
120.067	35	N	118.185	35	35	N	-1.882		-1.882	-0.289538	0.361232	0.361232		3
7.877	35	H	7.661	35		H	-0.216		-0.216	-0.216
57.303	35	CA	59.135	35		CA	1.832
30.62	35	CB	29.931	35		CB	-0.689
177.095	35	C	179.077	35		C	1.982
120.708	36	N	118.687	36	36	N	-2.021		-2.021	-0.310923	0.425174	0.425174		4
8.216	36	H	7.926	36		H	-0.29		-0.29	-0.29
57.26	36	CA	58.387	36		CA	1.127
29.825	36	CB	29.513	36		CB	-0.312
177.104	36	C	178.201	36		C	1.097
121.217	37	N	117.114	37	37	N	-4.103		-4.103	-0.631231	0.691767	0.691767		4
8.061	37	H	7.778	37		H	-0.283		-0.283	-0.283
55.502	37	CA	55.469	37		CA	-0.033
42.155	37	CB	41.981	37		CB	-0.174
177.587	37	C	177.86	37		C	0.273
120.305	38	N	119.284	38	38	N	-1.021		-1.021	-0.157077	0.564302	0.564302		4
8.1	38	H	7.558	38		H	-0.542		-0.542	-0.542
56.712	38	CA	57.909	38		CA	1.197
30.368	38	CB	30.034	38		CB	-0.334
176.191	38	C	176.578	38		C	0.387
121.073	39	N	118.24	39	39	N	-2.833		-2.833	-0.435846	0.453417	0.453417		4
8.228	39	H	8.103	39		H	-0.125		-0.125	-0.125
54.311	39	CA	54.493	39		CA	0.182
41.035	39	CB	40.81	39		CB	-0.225
175.829	39	C	175.919	39		C	0.09
120.361	40	N	120.004	40	40	N	-0.357		-0.357	-0.0549231	0.222873	0.222873		3
7.953	40	H	7.737	40		H	-0.216		-0.216	-0.216
61.152	40	CA	61.053	40		CA	-0.099
39.167	40	CB	38.493	40		CB	-0.674
175.455	40	C	174.975	40		C	-0.48
129.594	41	N	129.556	41	41	N	-0.038		-0.038	-0.00584615	0.0762245	0.0762245		1
7.973	41	H	7.897	41		H	-0.076		-0.076	-0.076
58.194	41	CA	58.218	41		CA	0.024
31.309	41	CB	31.417	41		CB	0.108

## Sheet: Sheet2
62.25	2	CA
69.693	2	CB
174.235	2	C
122.172	3	N
8.348	3	H
58.078	3	CA
39.547	3	CB
176.143	3	C
110.359	4	N
8.26	4	H
45.41	4	CA
173.788	4	C
120.329	5	N
8.011	5	H
58.302	5	CA
38.734	5	CB
175.758	5	C
122.896	6	N
8.089	6	H
56.031	6	CA
30.836	6	CB
175.81	6	C
121.787	7	N
8.225	7	H
56.614	7	CA
30.578	7	CB
176.871	7	C
110.04	8	N
8.506	8	H
45.447	8	CA
174.262	8	C
121.104	9	N
8.071	9	H
55.312	9	CA
42.463	9	CB
177.716	9	C
116.213	10	N
8.328	10	H
58.762	10	CA
63.818	10	CB
175.232	10	C
122.632	11	N
8.317	11	H
57.361	11	CA
32.402	11	CB
176.559	11	C
118.544	12	N
7.974	12	H
58.086	12	CA
38.563	12	CB
175.84	12	C
120.913	13	N
7.926	13	H
56.997	13	CA
30.393	13	CB
176.354	13	C
115.551	14	N
8.215	14	H
58.502	14	CA
63.653	14	CB
174.528	14	C
121.761	15	N
7.906	15	H
61.433	15	CA
39	15	CB
175.277	15	C
123.844	16	N
8.413	16	H
54.132	16	CA
41.012	16	CB
176.627	16	C
122.637	17	N
8.786	17	H
59.528	17	CA
29.502	17	CB
177.155	17	C
119.765	18	N
8.258	18	H
57.562	18	CA
40.339	18	CB
178.657	18	C
120.632	19	N
7.997	19	H
58.88	19	CA
29.658	19	CB
178.974	19	C
119.687	20	N
7.928	20	H
57.579	20	CA
42.288	20	CB
180.197	20	C
118.867	21	N
8.262	21	H
57.513	21	CA
42.458	21	CB
178.4	21	C
118.405	22	N
7.636	22	H
54.008	22	CA
18.496	22	CB
177.984	22	C
111.341	23	N
7.592	23	H
58.77	23	CA
64.292	23	CB
174.416	23	C
122.325	24	N
7.158	24	H
54.722	24	CA
42.229	24	CB
177.397	24	C
119.282	25	N
9.414	25	H
57.153	25	CA
65.858	25	CB
174.676	25	C
122.942	26	N
8.961	26	H
55.816	26	CA
18.109	26	CB
181.049	26	C
117.478	27	N
8.646	27	H
60.077	27	CA
29.3	27	CB
179.601	27	C
121.821	28	N
7.819	28	H
59.379	28	CA
30.974	28	CB
178.934	28	C
119.705	29	N
8.565	29	H
58.25	29	CA
42.025	29	CB
179.224	29	C
118.981	30	N
7.683	30	H
59.396	30	CA
32.285	30	CB
179.26	30	C
120.004	31	N
7.687	31	H
59.214	31	CA
29.569	31	CB
178.864	31	C
120.456	32	N
8.291	32	H
57.682	32	CA
41.725	32	CB
178.195	32	C
117.949	33	N
8.29	33	H
60.443	33	CA
29.697	33	CB
179	33	C
118.185	34	N
7.661	34	H
59.135	34	CA
29.931	34	CB
179.077	34	C
118.687	35	N
7.926	35	H
58.387	35	CA
29.513	35	CB
178.201	35	C
117.114	36	N
7.778	36	H
55.469	36	CA
41.981	36	CB
177.86	36	C
119.284	37	N
7.558	37	H
57.909	37	CA
30.034	37	CB
176.578	37	C
118.24	38	N
8.103	38	H
54.493	38	CA
40.81	38	CB
175.919	38	C
120.004	39	N
7.737	39	H
61.053	39	CA
38.493	39	CB
174.975	39	C
129.556	40	N
7.897	40	H
58.218	40	CA
31.417	40	CB
