# Supplementary material for: Leiomodin creates a leaky cap at the pointed end of actin-thin filaments
Source: PLoS Biol. 2020 Sep 8;18(9):e3000848. doi: 10.1371/journal.pbio.3000848 (PMC7500696; doi:10.1371/journal.pbio.3000848)
Supplement: S6 Data — Excel spreadsheet containing the raw and processed data for production of S9 Fig. Descriptions and units of each column of data are located in the first cell of the column. Lmod, leiomodin; WT, wild type. (XLSX) [file pbio.3000848.s030.xlsx]

## Sheet: Sheet1
Lmod2s1 WT temperature (°C)	Lmod2s1 WT 222nm ellipticity raw (millidegrees)	Lmod2s1 WT 222nm ellipticity (-0.1260) background subtracted (millidegrees)	Lmod2s1 WT 222nm ellipticity error (millidegrees)	Lmod2s1 L25G temperature (°C)	Lmod2s1 L25G 222nm ellipticity raw (millidegrees)	Lmod2s1 L25G 222nm ellipticity (0.1340) background subtracted (millidegrees)	Lmod2s1 L25G 222nm ellipticity error (millidegrees)	αTM1aZip(1-14) temperature (°C)	αTM1aZip(1-14) 222nm ellipticity raw (millidegrees)	αTM1aZip(1-14) 222nm ellipticity (0.0280) background subtracted (millidegrees)	αTM1aZip(1-14) 222nm ellipticity error (millidegrees)	Lmod2s1 WT and αTM1aZip(1-14) mixture temperature (°C)	Lmod2s1 WT and αTM1aZip(1-14) mixture 222nm ellipticity raw (millidegrees)	Lmod2s1 WT and αTM1aZip(1-14) mixture 222nm ellipticity (0.0780) background subtracted (millidegrees)	Lmod2s1 WT and αTM1aZip(1-14) mixture 222nm ellipticity error (millidegrees)	Lmod2s1 L25G and αTM1aZip(1-14) mixture temperature (°C)	Lmod2s1 L25G and αTM1aZip(1-14) mixture 222nm ellipticity raw (millidegrees)	Lmod2s1 L25G and αTM1aZip(1-14) mixture 222nm ellipticity (0.8610) background subtracted (millidegrees)	Lmod2s1 L25G and αTM1aZip(1-14) mixture 222nm ellipticity error (millidegrees)	Lmod2s1 WT 222nm ellipticity (-0.1260) background subtracted + αTM1aZip(1-14) 222nm ellipticity (0.0280) background subtracted (millidegrees)	Lmod2s1 L25G 222nm ellipticity (0.1340) background subtracted + αTM1aZip(1-14) 222nm ellipticity (0.0280) background subtracted (millidegrees)
0.133	-4.04	-3.914	0.299	0.123	-1.278	-1.412	0.295	0.114	-16.562	-16.59	0.195	0.104	-23.352	-23.274	0.293	0.104	-18.381	-17.52	0.27	-20.504	-18.002
0.114	-4.103	-3.977	0.254	0.123	-1.333	-1.467	0.224	0.133	-16.371	-16.399	0.222	0.161	-23.566	-23.488	0.288	0.171	-18.389	-17.528	0.282	-20.376	-17.866
0.333	-3.978	-3.852	0.244	0.352	-1.343	-1.477	0.251	0.381	-16.38	-16.408	0.276	0.4	-23.342	-23.264	0.325	0.419	-18.457	-17.596	0.287	-20.26	-17.885
0.514	-4.097	-3.971	0.227	0.533	-1.277	-1.411	0.231	0.552	-16.409	-16.437	0.226	0.581	-23.561	-23.483	0.283	0.59	-18.573	-17.712	0.269	-20.408	-17.848
0.723	-4.403	-4.277	0.244	0.752	-1.514	-1.648	0.287	0.771	-16.514	-16.542	0.236	0.79	-23.684	-23.606	0.219	0.809	-18.428	-17.567	0.267	-20.819	-18.19
0.923	-3.971	-3.845	0.212	0.942	-1.077	-1.211	0.236	0.962	-16.569	-16.597	0.25	0.981	-23.507	-23.429	0.243	0.99	-18.369	-17.508	0.321	-20.442	-17.808
1.114	-4.059	-3.933	0.202	1.142	-0.982	-1.116	0.255	1.162	-16.468	-16.496	0.293	1.171	-24.065	-23.987	0.277	1.19	-18.419	-17.558	0.271	-20.429	-17.612
1.323	-4.062	-3.936	0.327	1.342	-1.178	-1.312	0.182	1.362	-16.226	-16.254	0.333	1.381	-23.527	-23.449	0.299	1.4	-18.485	-17.624	0.259	-20.19	-17.566
1.533	-4.036	-3.91	0.311	1.543	-1.37	-1.504	0.252	1.571	-16.445	-16.473	0.162	1.59	-23.556	-23.478	0.164	1.609	-18.415	-17.554	0.284	-20.383	-17.977
1.714	-4.008	-3.882	0.258	1.743	-1.264	-1.398	0.2	1.762	-16.617	-16.645	0.206	1.781	-23.475	-23.397	0.316	1.8	-18.35	-17.489	0.273	-20.527	-18.043
1.923	-4.192	-4.066	0.259	1.943	-1.073	-1.207	0.249	1.962	-16.441	-16.469	0.332	1.981	-23.442	-23.364	0.347	2	-18.322	-17.461	0.222	-20.535	-17.676
2.124	-4.177	-4.051	0.285	2.152	-1.206	-1.34	0.327	2.162	-16.351	-16.379	0.299	2.2	-23.404	-23.326	0.19	2.2	-18.314	-17.453	0.299	-20.43	-17.719
2.324	-4.179	-4.053	0.214	2.352	-1.112	-1.246	0.236	2.371	-16.355	-16.383	0.309	2.39	-23.458	-23.38	0.241	2.409	-18.321	-17.46	0.198	-20.436	-17.629
2.533	-4.141	-4.015	0.284	2.543	-1.315	-1.449	0.276	2.562	-16.222	-16.25	0.354	2.59	-23.455	-23.377	0.246	2.609	-18.227	-17.366	0.378	-20.265	-17.699
2.724	-4.032	-3.906	0.219	2.743	-1.288	-1.422	0.312	2.762	-16.32	-16.348	0.171	2.79	-23.479	-23.401	0.221	2.8	-18.206	-17.345	0.208	-20.254	-17.77
2.924	-4.08	-3.954	0.216	2.943	-1.12	-1.254	0.221	2.971	-16.424	-16.452	0.206	2.99	-23.423	-23.345	0.287	3.009	-18.114	-17.253	0.213	-20.406	-17.706
3.124	-4.09	-3.964	0.272	3.152	-1.179	-1.313	0.296	3.171	-16.225	-16.253	0.244	3.2	-23.335	-23.257	0.214	3.209	-18.255	-17.394	0.213	-20.217	-17.566
3.324	-3.979	-3.853	0.262	3.343	-1.123	-1.257	0.183	3.362	-16.333	-16.361	0.289	3.381	-23.448	-23.37	0.2	3.4	-18.041	-17.18	0.209	-20.214	-17.618
3.524	-3.908	-3.782	0.181	3.543	-1.301	-1.435	0.209	3.571	-16.225	-16.253	0.248	3.59	-23.326	-23.248	0.257	3.619	-17.99	-17.129	0.239	-20.035	-17.688
3.724	-4.034	-3.908	0.207	3.752	-1.236	-1.37	0.209	3.771	-16.235	-16.263	0.253	3.79	-23.169	-23.091	0.244	3.809	-18.236	-17.375	0.43	-20.171	-17.633
3.924	-4.118	-3.992	0.262	3.952	-1.216	-1.35	0.248	3.971	-16.272	-16.3	0.283	4	-23.284	-23.206	0.317	4.009	-18.236	-17.375	0.191	-20.292	-17.65
4.114	-4.141	-4.015	0.212	4.143	-1.107	-1.241	0.254	4.162	-16.2	-16.228	0.256	4.181	-23.403	-23.325	0.236	4.2	-18.13	-17.269	0.246	-20.243	-17.469
4.324	-3.985	-3.859	0.251	4.352	-1.068	-1.202	0.307	4.371	-15.983	-16.011	0.169	4.39	-23.171	-23.093	0.237	4.409	-18.113	-17.252	0.266	-19.87	-17.213
4.533	-4.244	-4.118	0.309	4.552	-1.348	-1.482	0.205	4.571	-16.04	-16.068	0.255	4.6	-23.162	-23.084	0.244	4.619	-18.071	-17.21	0.23	-20.186	-17.55
4.724	-4.017	-3.891	0.291	4.743	-1.211	-1.345	0.217	4.762	-16.096	-16.124	0.272	4.79	-23.149	-23.071	0.364	4.809	-18.105	-17.244	0.3	-20.015	-17.469
4.924	-4.3	-4.174	0.208	4.943	-1.157	-1.291	0.253	4.971	-16.137	-16.165	0.221	4.981	-23.104	-23.026	0.261	5.009	-17.784	-16.923	0.229	-20.339	-17.456
5.133	-4.206	-4.08	0.257	5.152	-1.354	-1.488	0.326	5.181	-15.836	-15.864	0.182	5.2	-23.247	-23.169	0.296	5.209	-17.908	-17.047	0.412	-19.944	-17.352
5.333	-4.16	-4.034	0.216	5.343	-1.105	-1.239	0.25	5.362	-15.982	-16.01	0.355	5.39	-23.07	-22.992	0.168	5.409	-18.052	-17.191	0.235	-20.044	-17.249
5.524	-4.093	-3.967	0.211	5.552	-1.241	-1.375	0.356	5.571	-15.841	-15.869	0.322	5.6	-23.162	-23.084	0.247	5.609	-17.848	-16.987	0.265	-19.836	-17.244
5.724	-4.105	-3.979	0.305	5.743	-1.211	-1.345	0.233	5.771	-16.009	-16.037	0.309	5.79	-23.146	-23.068	0.198	5.809	-17.867	-17.006	0.296	-20.016	-17.382
5.933	-4.047	-3.921	0.239	5.943	-1.196	-1.33	0.396	5.972	-16.09	-16.118	0.241	6.001	-23.008	-22.93	0.206	6.01	-17.972	-17.111	0.276	-20.039	-17.448
6.125	-3.968	-3.842	0.363	6.145	-1.384	-1.518	0.308	6.173	-16.022	-16.05	0.254	6.193	-23.084	-23.006	0.293	6.212	-17.728	-16.867	0.309	-19.892	-17.568
6.317	-4.101	-3.975	0.209	6.346	-1.304	-1.438	0.213	6.365	-15.961	-15.989	0.181	6.385	-22.936	-22.858	0.208	6.404	-17.825	-16.964	0.204	-19.964	-17.427
6.519	-4.109	-3.983	0.239	6.548	-1.352	-1.486	0.199	6.567	-15.975	-16.003	0.235	6.596	-22.963	-22.885	0.322	6.605	-17.842	-16.981	0.268	-19.986	-17.489
6.73	-4.065	-3.939	0.277	6.749	-1.247	-1.381	0.184	6.778	-15.762	-15.79	0.33	6.797	-22.81	-22.732	0.235	6.826	-17.82	-16.959	0.279	-19.729	-17.171
6.932	-4.141	-4.015	0.187	6.951	-1.106	-1.24	0.167	6.97	-15.858	-15.886	0.295	6.999	-23	-22.922	0.228	7.018	-17.636	-16.775	0.216	-19.901	-17.126
7.133	-3.872	-3.746	0.257	7.152	-1.344	-1.478	0.339	7.172	-15.59	-15.618	0.186	7.191	-22.752	-22.674	0.276	7.22	-17.75	-16.889	0.266	-19.364	-17.096
7.335	-3.981	-3.855	0.231	7.364	-1.263	-1.397	0.208	7.392	-15.784	-15.812	0.313	7.402	-22.869	-22.791	0.3	7.421	-17.634	-16.773	0.254	-19.667	-17.209
7.517	-3.968	-3.842	0.355	7.546	-1.206	-1.34	0.357	7.565	-15.713	-15.741	0.238	7.594	-22.919	-22.841	0.268	7.613	-17.59	-16.729	0.265	-19.583	-17.081
7.719	-4.015	-3.889	0.262	7.748	-1.481	-1.615	0.171	7.776	-15.71	-15.738	0.271	7.796	-22.773	-22.695	0.249	7.815	-17.682	-16.821	0.298	-19.627	-17.353
7.93	-3.953	-3.827	0.211	7.949	-1.228	-1.362	0.244	7.968	-15.598	-15.626	0.253	7.997	-22.788	-22.71	0.22	8.016	-17.637	-16.776	0.367	-19.453	-16.988
8.122	-3.909	-3.783	0.327	8.151	-1.326	-1.46	0.274	8.18	-15.719	-15.747	0.206	8.199	-22.922	-22.844	0.264	8.228	-17.753	-16.892	0.256	-19.53	-17.207
8.333	-4.004	-3.878	0.284	8.362	-1.3	-1.434	0.243	8.381	-15.756	-15.784	0.228	8.41	-22.805	-22.727	0.249	8.429	-17.489	-16.628	0.206	-19.662	-17.218
8.525	-4.025	-3.899	0.39	8.554	-1.148	-1.282	0.287	8.573	-15.443	-15.471	0.375	8.592	-22.85	-22.772	0.364	8.621	-17.362	-16.501	0.215	-19.37	-16.753
8.727	-3.932	-3.806	0.302	8.756	-1.324	-1.458	0.321	8.775	-15.622	-15.65	0.269	8.804	-22.796	-22.718	0.303	8.823	-17.497	-16.636	0.271	-19.456	-17.108
8.919	-3.927	-3.801	0.171	8.948	-1.302	-1.436	0.255	8.967	-15.555	-15.583	0.19	8.996	-22.764	-22.686	0.244	9.024	-17.446	-16.585	0.228	-19.384	-17.019
9.13	-4.118	-3.992	0.225	9.159	-1.233	-1.367	0.275	9.178	-15.392	-15.42	0.275	9.207	-22.839	-22.761	0.349	9.226	-17.284	-16.423	0.348	-19.412	-16.787
9.322	-3.858	-3.732	0.245	9.36	-1.267	-1.401	0.307	9.38	-15.46	-15.488	0.179	9.399	-22.77	-22.692	0.204	9.418	-17.253	-16.392	0.293	-19.22	-16.889
9.533	-4.133	-4.007	0.23	9.562	-1.257	-1.391	0.308	9.581	-15.502	-15.53	0.198	9.61	-22.594	-22.516	0.197	9.629	-17.364	-16.503	0.323	-19.537	-16.921
9.725	-4.059	-3.933	0.203	9.754	-1.269	-1.403	0.26	9.783	-15.354	-15.382	0.142	9.802	-22.633	-22.555	0.191	9.821	-17.338	-16.477	0.26	-19.315	-16.785
9.927	-3.95	-3.824	0.245	9.946	-1.374	-1.508	0.266	9.975	-15.459	-15.487	0.197	9.994	-22.59	-22.512	0.202	10.023	-17.174	-16.313	0.194	-19.311	-16.995
10.128	-3.979	-3.853	0.241	10.148	-1.17	-1.304	0.225	10.176	-15.321	-15.349	0.23	10.196	-22.695	-22.617	0.225	10.224	-17.034	-16.173	0.304	-19.202	-16.653
10.33	-3.844	-3.718	0.317	10.359	-1.199	-1.333	0.284	10.378	-15.237	-15.265	0.262	10.407	-22.459	-22.381	0.345	10.426	-17.139	-16.278	0.205	-18.983	-16.598
10.522	-3.812	-3.686	0.263	10.551	-1.401	-1.535	0.248	10.58	-15.181	-15.209	0.183	10.599	-22.474	-22.396	0.214	10.618	-17.285	-16.424	0.28	-18.895	-16.744
10.724	-3.856	-3.73	0.292	10.762	-1.194	-1.328	0.233	10.781	-15.254	-15.282	0.242	10.81	-22.463	-22.385	0.164	10.829	-17.065	-16.204	0.286	-19.012	-16.61
10.916	-4.101	-3.975	0.179	10.944	-1.183	-1.317	0.229	10.973	-15.24	-15.268	0.198	10.992	-22.404	-22.326	0.222	11.031	-17.028	-16.167	0.299	-19.243	-16.585
11.127	-3.994	-3.868	0.293	11.156	-1.233	-1.367	0.266	11.184	-15.245	-15.273	0.266	11.213	-22.412	-22.334	0.286	11.242	-17.044	-16.183	0.313	-19.141	-16.64
11.328	-3.941	-3.815	0.217	11.357	-1.235	-1.369	0.211	11.376	-15.041	-15.069	0.183	11.396	-22.361	-22.283	0.301	11.424	-17.099	-16.238	0.293	-18.884	-16.438
11.52	-4.177	-4.051	0.282	11.559	-1.256	-1.39	0.28	11.578	-15.323	-15.351	0.251	11.607	-22.26	-22.182	0.202	11.626	-17.042	-16.181	0.246	-19.402	-16.741
11.742	-3.761	-3.635	0.239	11.771	-1.248	-1.382	0.328	11.79	-14.94	-14.968	0.249	11.819	-22.436	-22.358	0.17	11.839	-16.938	-16.077	0.275	-18.603	-16.35
11.935	-3.895	-3.769	0.223	11.955	-1.324	-1.458	0.269	11.984	-15.007	-15.035	0.254	12.013	-22.153	-22.075	0.252	12.032	-16.958	-16.097	0.281	-18.804	-16.493
12.119	-3.712	-3.586	0.31	12.148	-1.331	-1.465	0.256	12.178	-15.202	-15.23	0.215	12.197	-22.478	-22.4	0.198	12.226	-16.876	-16.015	0.263	-18.816	-16.695
12.333	-3.775	-3.649	0.207	12.352	-1.382	-1.516	0.278	12.381	-14.875	-14.903	0.202	12.41	-22.173	-22.095	0.236	12.429	-16.795	-15.934	0.261	-18.552	-16.419
12.536	-3.889	-3.763	0.328	12.565	-1.117	-1.251	0.23	12.584	-14.775	-14.803	0.181	12.613	-22.012	-21.934	0.304	12.643	-16.736	-15.875	0.268	-18.566	-16.054
12.72	-3.962	-3.836	0.242	12.749	-1.33	-1.464	0.287	12.778	-15.078	-15.106	0.278	12.798	-22.112	-22.034	0.284	12.827	-16.716	-15.855	0.269	-18.942	-16.57
12.943	-3.945	-3.819	0.251	12.972	-1.429	-1.563	0.214	12.991	-14.865	-14.893	0.243	13.011	-22.121	-22.043	0.233	13.04	-16.649	-15.788	0.283	-18.712	-16.456
13.137	-3.945	-3.819	0.36	13.166	-1.25	-1.384	0.183	13.185	-14.71	-14.738	0.402	13.214	-22.012	-21.934	0.37	13.243	-16.546	-15.685	0.222	-18.557	-16.122
13.33	-3.896	-3.77	0.219	13.35	-1.304	-1.438	0.223	13.379	-14.844	-14.872	0.272	13.398	-21.897	-21.819	0.193	13.427	-16.341	-15.48	0.196	-18.642	-16.31
13.534	-4.036	-3.91	0.168	13.553	-1.285	-1.419	0.214	13.582	-14.629	-14.657	0.236	13.602	-21.904	-21.826	0.288	13.631	-16.665	-15.804	0.367	-18.567	-16.076
13.718	-3.849	-3.723	0.22	13.747	-1.116	-1.25	0.208	13.766	-14.473	-14.501	0.265	13.795	-21.964	-21.886	0.225	13.824	-16.471	-15.61	0.269	-18.224	-15.751
13.931	-3.797	-3.671	0.282	13.96	-1.156	-1.29	0.23	13.979	-14.642	-14.67	0.299	14.018	-21.968	-21.89	0.409	14.038	-16.601	-15.74	0.319	-18.341	-15.96
14.134	-3.941	-3.815	0.24	14.154	-1.338	-1.472	0.217	14.173	-14.567	-14.595	0.313	14.202	-21.801	-21.723	0.221	14.222	-16.361	-15.5	0.094	-18.41	-16.067
14.328	-3.943	-3.817	0.253	14.357	-1.428	-1.562	0.251	14.386	-14.489	-14.517	0.248	14.406	-21.786	-21.708	0.249	14.435	-16.392	-15.531	0.405	-18.334	-16.079
14.532	-3.723	-3.597	0.22	14.561	-1.254	-1.388	0.219	14.59	-14.58	-14.608	0.247	14.609	-21.695	-21.617	0.247	14.638	-16.316	-15.455	0.301	-18.205	-15.996
14.725	-3.718	-3.592	0.279	14.754	-1.311	-1.445	0.299	14.783	-14.445	-14.473	0.215	14.803	-21.7	-21.622	0.294	14.832	-16.141	-15.28	0.278	-18.065	-15.918
14.929	-3.783	-3.657	0.248	14.958	-1.233	-1.367	0.247	14.977	-14.473	-14.501	0.2	15.006	-21.65	-21.572	0.257	15.035	-16.079	-15.218	0.277	-18.158	-15.868
15.132	-3.849	-3.723	0.264	15.152	-1.314	-1.448	0.193	15.181	-14.472	-14.5	0.188	15.21	-21.682	-21.604	0.321	15.239	-16.021	-15.16	0.211	-18.223	-15.948
15.336	-3.775	-3.649	0.323	15.355	-1.215	-1.349	0.331	15.374	-14.364	-14.392	0.223	15.403	-21.598	-21.52	0.216	15.432	-16.152	-15.291	0.207	-18.041	-15.741
15.529	-3.688	-3.562	0.345	15.558	-1.399	-1.533	0.347	15.587	-14.23	-14.258	0.3	15.617	-21.554	-21.476	0.26	15.636	-16.073	-15.212	0.259	-17.82	-15.791
15.733	-3.615	-3.489	0.278	15.762	-1.313	-1.447	0.238	15.791	-14.217	-14.245	0.259	15.81	-21.765	-21.687	0.28	15.839	-16.063	-15.202	0.421	-17.734	-15.692
15.927	-3.811	-3.685	0.357	15.956	-1.132	-1.266	0.317	15.985	-14.125	-14.153	0.225	16.004	-21.564	-21.486	0.341	16.033	-16.171	-15.31	0.223	-17.838	-15.419
16.13	-3.755	-3.629	0.219	16.149	-1.418	-1.552	0.202	16.169	-14.168	-14.196	0.137	16.198	-21.711	-21.633	0.208	16.227	-16.057	-15.196	0.24	-17.825	-15.748
16.333	-3.926	-3.8	0.146	16.362	-1.216	-1.35	0.372	16.382	-14.088	-14.116	0.189	16.411	-21.585	-21.507	0.21	16.43	-15.816	-14.955	0.274	-17.916	-15.466
16.527	-3.766	-3.64	0.255	16.556	-1.349	-1.483	0.231	16.576	-14.02	-14.048	0.281	16.605	-21.435	-21.357	0.33	16.624	-15.729	-14.868	0.29	-17.688	-15.531
16.731	-3.651	-3.525	0.446	16.75	-1.366	-1.5	0.244	16.779	-13.917	-13.945	0.233	16.798	-21.46	-21.382	0.221	16.818	-15.697	-14.836	0.21	-17.47	-15.445
16.934	-3.881	-3.755	0.228	16.963	-1.54	-1.674	0.272	16.982	-13.944	-13.972	0.288	17.012	-21.347	-21.269	0.245	17.031	-15.712	-14.851	0.294	-17.727	-15.646
17.118	-3.774	-3.648	0.167	17.137	-1.23	-1.364	0.291	17.167	-13.825	-13.853	0.175	17.186	-21.367	-21.289	0.297	17.205	-15.687	-14.826	0.248	-17.501	-15.217
17.341	-3.725	-3.599	0.208	17.36	-1.141	-1.275	0.287	17.389	-13.918	-13.946	0.176	17.418	-21.427	-21.349	0.181	17.447	-15.744	-14.883	0.229	-17.545	-15.221
17.535	-3.687	-3.561	0.276	17.554	-1.335	-1.469	0.226	17.583	-13.804	-13.832	0.166	17.602	-21.139	-21.061	0.246	17.622	-15.478	-14.617	0.309	-17.393	-15.301
17.728	-3.697	-3.571	0.271	17.757	-1.297	-1.431	0.205	17.786	-13.613	-13.641	0.285	17.816	-21.297	-21.219	0.199	17.845	-15.577	-14.716	0.244	-17.212	-15.072
17.922	-3.911	-3.785	0.334	17.961	-1.213	-1.347	0.306	17.99	-13.91	-13.938	0.221	18.009	-21.021	-20.943	0.256	18.038	-15.675	-14.814	0.328	-17.723	-15.285
18.126	-3.751	-3.625	0.214	18.164	-1.268	-1.402	0.247	18.184	-13.505	-13.533	0.243	18.222	-21.233	-21.155	0.33	18.242	-15.591	-14.73	0.224	-17.158	-14.935
18.329	-3.814	-3.688	0.251	18.358	-1.226	-1.36	0.306	18.387	-13.674	-13.702	0.171	18.426	-20.991	-20.913	0.243	18.455	-15.367	-14.506	0.248	-17.39	-15.062
18.543	-3.809	-3.683	0.176	18.572	-1.315	-1.449	0.206	18.602	-13.554	-13.582	0.24	18.641	-21.112	-21.034	0.303	18.67	-15.158	-14.297	0.279	-17.265	-15.031
18.768	-3.629	-3.503	0.223	18.798	-1.207	-1.341	0.182	18.827	-13.465	-13.493	0.339	18.866	-21.283	-21.205	0.261	18.886	-15.369	-14.508	0.252	-16.996	-14.834
18.984	-3.652	-3.526	0.292	19.013	-1.054	-1.188	0.281	19.053	-13.616	-13.644	0.225	19.072	-20.95	-20.872	0.297	19.102	-15.108	-14.247	0.344	-17.17	-14.832
19.19	-3.694	-3.568	0.267	19.219	-1.341	-1.475	0.198	19.249	-13.318	-13.346	0.322	19.288	-20.811	-20.733	0.252	19.307	-15.169	-14.308	0.26	-16.914	-14.821
19.405	-3.735	-3.609	0.258	19.445	-1.328	-1.462	0.253	19.474	-13.275	-13.303	0.176	19.503	-20.899	-20.821	0.208	19.533	-15.255	-14.394	0.274	-16.912	-14.765
19.621	-3.822	-3.696	0.258	19.65	-1.249	-1.383	0.364	19.68	-13.494	-13.522	0.275	19.709	-20.789	-20.711	0.24	19.748	-15.014	-14.153	0.32	-17.218	-14.905
19.837	-3.706	-3.58	0.183	19.866	-1.187	-1.321	0.244	19.895	-13.162	-13.19	0.25	19.925	-20.808	-20.73	0.238	19.964	-15.003	-14.142	0.325	-16.77	-14.511
20.042	-3.418	-3.292	0.382	20.072	-1.211	-1.345	0.223	20.111	-13.252	-13.28	0.255	20.14	-20.48	-20.402	0.24	20.17	-14.952	-14.091	0.24	-16.572	-14.625
20.258	-3.64	-3.514	0.251	20.278	-1.349	-1.483	0.158	20.327	-13.041	-13.069	0.157	20.346	-20.654	-20.576	0.204	20.385	-14.75	-13.889	0.267	-16.583	-14.552
20.474	-3.781	-3.655	0.27	20.503	-1.242	-1.376	0.23	20.532	-12.975	-13.003	0.305	20.572	-20.423	-20.345	0.29	20.601	-14.983	-14.122	0.276	-16.658	-14.379
20.679	-3.675	-3.549	0.285	20.699	-1.453	-1.587	0.343	20.738	-13.083	-13.111	0.22	20.768	-20.574	-20.496	0.284	20.797	-14.79	-13.929	0.25	-16.66	-14.698
20.885	-3.71	-3.584	0.27	20.915	-1.248	-1.382	0.208	20.934	-12.789	-12.817	0.203	20.973	-20.234	-20.156	0.253	20.983	-14.673	-13.812	0.158	-16.401	-14.199
21.081	-3.685	-3.559	0.24	21.101	-1.241	-1.375	0.256	21.14	-12.81	-12.838	0.279	21.16	-20.186	-20.108	0.219	21.189	-14.629	-13.768	0.268	-16.397	-14.213
21.277	-3.68	-3.554	0.224	21.287	-1.28	-1.414	0.357	21.316	-12.903	-12.931	0.254	21.336	-20.366	-20.288	0.178	21.346	-14.33	-13.469	0.182	-16.485	-14.345
21.405	-3.757	-3.631	0.224	21.434	-1.366	-1.5	0.235	21.454	-12.905	-12.933	0.236	21.473	-20.451	-20.373	0.266	21.493	-14.394	-13.533	0.229	-16.564	-14.433
21.571	-3.796	-3.67	0.233	21.591	-1.51	-1.644	0.331	21.61	-12.506	-12.534	0.355	21.64	-20.423	-20.345	0.176	21.659	-14.284	-13.423	0.155	-16.204	-14.178
21.748	-3.655	-3.529	0.272	21.767	-1.331	-1.465	0.283	21.797	-12.502	-12.53	0.249	21.836	-20.246	-20.168	0.211	21.855	-14.31	-13.449	0.296	-16.059	-13.995
21.953	-3.537	-3.411	0.297	21.973	-1.215	-1.349	0.189	22.002	-12.713	-12.741	0.264	22.042	-20.095	-20.017	0.278	22.061	-14.336	-13.475	0.186	-16.152	-14.09
22.159	-3.58	-3.454	0.165	22.189	-1.374	-1.508	0.224	22.218	-12.529	-12.557	0.269	22.238	-19.903	-19.825	0.303	22.267	-14.163	-13.302	0.41	-16.011	-14.065
22.355	-3.613	-3.487	0.244	22.385	-1.516	-1.65	0.306	22.414	-12.496	-12.524	0.214	22.443	-20.092	-20.014	0.267	22.473	-14.129	-13.268	0.2	-16.011	-14.174
22.551	-3.747	-3.621	0.297	22.581	-1.42	-1.554	0.201	22.61	-12.41	-12.438	0.26	22.639	-20.043	-19.965	0.306	22.669	-14.1	-13.239	0.217	-16.059	-13.992
22.747	-3.613	-3.487	0.305	22.786	-1.241	-1.375	0.209	22.806	-12.31	-12.338	0.202	22.845	-20.022	-19.944	0.279	22.865	-13.886	-13.025	0.321	-15.825	-13.713
22.953	-3.43	-3.304	0.278	22.982	-1.427	-1.561	0.217	23.012	-12.283	-12.311	0.231	23.041	-19.837	-19.759	0.296	23.071	-14.253	-13.392	0.29	-15.615	-13.872
23.159	-3.467	-3.341	0.161	23.188	-1.26	-1.394	0.336	23.218	-12.138	-12.166	0.335	23.247	-20.031	-19.953	0.25	23.277	-13.845	-12.984	0.205	-15.507	-13.56
23.355	-3.647	-3.521	0.235	23.384	-1.282	-1.416	0.343	23.424	-11.999	-12.027	0.206	23.453	-19.633	-19.555	0.232	23.473	-13.793	-12.932	0.173	-15.548	-13.443
23.561	-3.64	-3.514	0.22	23.59	-1.307	-1.441	0.223	23.61	-12.065	-12.093	0.291	23.639	-19.707	-19.629	0.147	23.669	-13.771	-12.91	0.317	-15.607	-13.534
23.757	-3.603	-3.477	0.348	23.786	-1.506	-1.64	0.267	23.816	-11.942	-11.97	0.189	23.845	-19.642	-19.564	0.247	23.865	-13.615	-12.754	0.29	-15.447	-13.61
23.963	-3.551	-3.425	0.303	23.982	-1.159	-1.293	0.289	24.012	-11.892	-11.92	0.246	24.051	-19.454	-19.376	0.192	24.07	-13.595	-12.734	0.218	-15.345	-13.213
24.159	-3.562	-3.436	0.316	24.188	-1.352	-1.486	0.246	24.217	-11.8	-11.828	0.348	24.247	-19.358	-19.28	0.197	24.266	-13.384	-12.523	0.45	-15.264	-13.314
24.364	-3.623	-3.497	0.327	24.394	-1.411	-1.545	0.219	24.423	-11.78	-11.808	0.19	24.453	-19.585	-19.507	0.299	24.472	-13.441	-12.58	0.298	-15.305	-13.353
24.56	-3.455	-3.329	0.326	24.59	-1.228	-1.362	0.245	24.619	-11.6	-11.628	0.222	24.649	-19.33	-19.252	0.233	24.678	-13.462	-12.601	0.27	-14.957	-12.99
24.776	-3.575	-3.449	0.209	24.805	-1.403	-1.537	0.246	24.835	-11.508	-11.536	0.311	24.854	-19.396	-19.318	0.198	24.884	-12.958	-12.097	0.289	-14.985	-13.073
24.962	-3.456	-3.33	0.451	25.001	-1.249	-1.383	0.341	25.031	-11.438	-11.466	0.254	25.06	-19.245	-19.167	0.256	25.08	-13.4	-12.539	0.299	-14.796	-12.849
25.168	-3.446	-3.32	0.249	25.197	-1.264	-1.398	0.23	25.227	-11.376	-11.404	0.228	25.256	-19.202	-19.124	0.238	25.286	-13.148	-12.287	0.183	-14.724	-12.802
25.374	-3.673	-3.547	0.316	25.403	-1.391	-1.525	0.367	25.433	-11.452	-11.48	0.28	25.462	-19.261	-19.183	0.278	25.492	-13.066	-12.205	0.215	-15.027	-13.005
25.58	-3.551	-3.425	0.221	25.61	-1.303	-1.437	0.237	25.639	-11.336	-11.364	0.265	25.659	-19.024	-18.946	0.18	25.688	-12.867	-12.006	0.265	-14.789	-12.801
25.777	-3.445	-3.319	0.216	25.816	-1.325	-1.459	0.212	25.836	-10.992	-11.02	0.232	25.875	-18.896	-18.818	0.268	25.895	-12.768	-11.907	0.262	-14.339	-12.479
25.983	-3.495	-3.369	0.179	26.003	-1.433	-1.567	0.297	26.032	-11.225	-11.253	0.217	26.062	-18.544	-18.466	0.184	26.081	-12.975	-12.114	0.24	-14.622	-12.82
26.17	-3.537	-3.411	0.273	26.199	-1.304	-1.438	0.218	26.229	-10.905	-10.933	0.241	26.268	-18.766	-18.688	0.224	26.288	-12.745	-11.884	0.266	-14.344	-12.371
26.366	-3.504	-3.378	0.299	26.406	-1.471	-1.605	0.234	26.435	-10.92	-10.948	0.314	26.465	-18.552	-18.474	0.307	26.484	-12.739	-11.878	0.223	-14.326	-12.553
26.563	-3.457	-3.331	0.23	26.602	-1.272	-1.406	0.355	26.622	-10.813	-10.841	0.179	26.651	-18.692	-18.614	0.223	26.681	-12.69	-11.829	0.285	-14.172	-12.247
26.76	-3.579	-3.453	0.267	26.799	-1.345	-1.479	0.294	26.819	-10.719	-10.747	0.21	26.848	-18.428	-18.35	0.264	26.877	-12.479	-11.618	0.357	-14.2	-12.226
26.956	-3.522	-3.396	0.291	27.005	-1.507	-1.641	0.224	27.025	-10.849	-10.877	0.203	27.054	-18.541	-18.463	0.318	27.084	-12.39	-11.529	0.186	-14.273	-12.518
27.172	-3.567	-3.441	0.268	27.192	-1.348	-1.482	0.298	27.221	-10.768	-10.796	0.241	27.261	-18.316	-18.238	0.288	27.28	-12.619	-11.758	0.3	-14.237	-12.278
27.359	-3.385	-3.259	0.397	27.389	-1.54	-1.674	0.278	27.428	-10.349	-10.377	0.308	27.457	-18.349	-18.271	0.36	27.477	-12.237	-11.376	0.274	-13.636	-12.051
27.565	-3.591	-3.465	0.176	27.595	-1.398	-1.532	0.252	27.624	-10.372	-10.4	0.283	27.654	-18.08	-18.002	0.223	27.673	-12.462	-11.601	0.279	-13.865	-11.932
27.772	-3.466	-3.34	0.282	27.791	-1.526	-1.66	0.236	27.821	-10.438	-10.466	0.172	27.85	-18.227	-18.149	0.277	27.88	-12.139	-11.278	0.294	-13.806	-12.126
27.958	-3.491	-3.365	0.272	27.998	-1.335	-1.469	0.346	28.027	-10.313	-10.341	0.202	28.047	-18.079	-18.001	0.311	28.076	-12.26	-11.399	0.244	-13.706	-11.81
28.165	-3.362	-3.236	0.216	28.194	-1.645	-1.779	0.196	28.224	-10.131	-10.159	0.264	28.253	-18.059	-17.981	0.353	28.273	-12.079	-11.218	0.277	-13.395	-11.938
28.361	-3.392	-3.266	0.243	28.401	-1.291	-1.425	0.307	28.42	-10.172	-10.2	0.312	28.45	-17.857	-17.779	0.303	28.479	-11.834	-10.973	0.197	-13.466	-11.625
28.558	-3.358	-3.232	0.278	28.587	-1.374	-1.508	0.25	28.617	-9.98	-10.008	0.189	28.646	-17.524	-17.446	0.264	28.666	-11.657	-10.796	0.237	-13.24	-11.516
28.755	-3.537	-3.411	0.294	28.794	-1.402	-1.536	0.194	28.823	-9.851	-9.879	0.259	28.843	-17.89	-17.812	0.22	28.882	-11.75	-10.889	0.288	-13.29	-11.415
28.961	-3.283	-3.157	0.225	29	-1.39	-1.524	0.199	29.01	-9.833	-9.861	0.333	29.049	-17.458	-17.38	0.257	29.069	-11.709	-10.848	0.347	-13.018	-11.385
29.157	-3.242	-3.116	0.245	29.187	-1.108	-1.242	0.227	29.216	-9.677	-9.705	0.158	29.246	-17.628	-17.55	0.328	29.266	-11.609	-10.748	0.311	-12.821	-10.947
29.364	-3.394	-3.268	0.235	29.383	-1.595	-1.729	0.199	29.413	-9.627	-9.655	0.29	29.452	-17.473	-17.395	0.176	29.472	-11.526	-10.665	0.147	-12.923	-11.384
29.551	-3.608	-3.482	0.276	29.58	-1.284	-1.418	0.226	29.61	-9.684	-9.712	0.216	29.639	-17.088	-17.01	0.271	29.668	-11.411	-10.55	0.354	-13.194	-11.13
29.757	-3.285	-3.159	0.303	29.786	-1.547	-1.681	0.304	29.816	-9.369	-9.397	0.355	29.845	-17.428	-17.35	0.264	29.875	-11.362	-10.501	0.291	-12.556	-11.078
29.963	-3.455	-3.329	0.257	29.993	-1.247	-1.381	0.32	30.022	-9.346	-9.374	0.281	30.052	-16.839	-16.761	0.212	30.071	-11.077	-10.216	0.249	-12.703	-10.755
30.16	-3.28	-3.154	0.322	30.189	-1.416	-1.55	0.206	30.229	-9.35	-9.378	0.257	30.248	-16.96	-16.882	0.26	30.278	-10.947	-10.086	0.195	-12.532	-10.928
30.366	-3.437	-3.311	0.171	30.396	-1.338	-1.472	0.327	30.425	-9.155	-9.183	0.242	30.455	-16.984	-16.906	0.33	30.484	-11.16	-10.299	0.256	-12.494	-10.655
30.563	-3.376	-3.25	0.258	30.592	-1.415	-1.549	0.35	30.632	-9.171	-9.199	0.246	30.651	-16.765	-16.687	0.208	30.681	-11.092	-10.231	0.234	-12.449	-10.748
30.759	-3.396	-3.27	0.19	30.789	-1.284	-1.418	0.277	30.828	-8.931	-8.959	0.184	30.848	-16.487	-16.409	0.181	30.877	-11.04	-10.179	0.228	-12.229	-10.377
30.976	-3.315	-3.189	0.182	30.995	-1.424	-1.558	0.296	31.035	-8.86	-8.888	0.347	31.054	-16.415	-16.337	0.271	31.084	-10.818	-9.957	0.211	-12.077	-10.446
31.162	-3.394	-3.268	0.202	31.182	-1.637	-1.771	0.246	31.221	-8.833	-8.861	0.297	31.241	-16.281	-16.203	0.234	31.271	-10.732	-9.871	0.191	-12.129	-10.632
31.359	-3.355	-3.229	0.324	31.389	-1.441	-1.575	0.234	31.419	-8.788	-8.816	0.246	31.448	-16.301	-16.223	0.313	31.478	-10.42	-9.559	0.22	-12.045	-10.391
31.567	-3.344	-3.218	0.234	31.587	-1.325	-1.459	0.294	31.626	-8.716	-8.744	0.217	31.646	-16.196	-16.118	0.196	31.675	-10.505	-9.644	0.229	-11.962	-10.203
31.764	-3.423	-3.297	0.312	31.794	-1.454	-1.588	0.249	31.824	-8.623	-8.651	0.266	31.853	-16.059	-15.981	0.297	31.883	-10.427	-9.566	0.227	-11.948	-10.239
31.972	-3.35	-3.224	0.217	32.001	-1.399	-1.533	0.177	32.031	-8.545	-8.573	0.279	32.061	-15.992	-15.914	0.246	32.08	-10.332	-9.471	0.285	-11.797	-10.106
32.169	-3.288	-3.162	0.229	32.199	-1.465	-1.599	0.208	32.228	-8.396	-8.424	0.28	32.248	-15.789	-15.711	0.192	32.288	-10.369	-9.508	0.277	-11.586	-10.023
32.367	-3.317	-3.191	0.233	32.396	-1.336	-1.47	0.29	32.426	-8.373	-8.401	0.207	32.456	-15.843	-15.765	0.211	32.485	-9.946	-9.085	0.266	-11.592	-9.871
32.564	-3.398	-3.272	0.283	32.594	-1.352	-1.486	0.324	32.623	-8.274	-8.302	0.302	32.653	-15.684	-15.606	0.263	32.683	-10.25	-9.389	0.206	-11.574	-9.788
32.772	-3.301	-3.175	0.178	32.791	-1.443	-1.577	0.264	32.821	-8.156	-8.184	0.214	32.851	-15.566	-15.488	0.268	32.88	-9.947	-9.086	0.219	-11.359	-9.761
32.969	-3.277	-3.151	0.249	32.989	-1.501	-1.635	0.189	33.028	-8.04	-8.068	0.193	33.058	-15.651	-15.573	0.246	33.078	-9.885	-9.024	0.2	-11.219	-9.703
33.167	-3.271	-3.145	0.251	33.196	-1.529	-1.663	0.253	33.226	-7.989	-8.017	0.236	33.246	-15.31	-15.232	0.272	33.285	-9.824	-8.963	0.267	-11.162	-9.68
33.374	-3.177	-3.051	0.306	33.404	-1.507	-1.641	0.306	33.433	-7.759	-7.787	0.165	33.453	-15.399	-15.321	0.201	33.483	-9.872	-9.011	0.299	-10.838	-9.428
33.571	-3.296	-3.17	0.249	33.601	-1.352	-1.486	0.241	33.631	-7.983	-8.011	0.259	33.65	-15.102	-15.024	0.248	33.68	-9.708	-8.847	0.172	-11.181	-9.497
33.779	-3.255	-3.129	0.31	33.799	-1.342	-1.476	0.306	33.828	-7.728	-7.756	0.239	33.858	-14.936	-14.858	0.207	33.878	-9.57	-8.709	0.281	-10.885	-9.232
33.976	-3.406	-3.28	0.329	34.006	-1.406	-1.54	0.301	34.036	-7.615	-7.643	0.221	34.065	-15.032	-14.954	0.264	34.095	-9.491	-8.63	0.212	-10.923	-9.183
34.184	-3.227	-3.101	0.239	34.203	-1.499	-1.633	0.196	34.233	-7.498	-7.526	0.353	34.263	-14.889	-14.811	0.301	34.282	-9.336	-8.475	0.224	-10.627	-9.159
34.371	-3.262	-3.136	0.223	34.411	-1.333	-1.467	0.283	34.44	-7.589	-7.617	0.174	34.47	-14.811	-14.733	0.283	34.49	-9.236	-8.375	0.344	-10.753	-9.084
34.579	-3.285	-3.159	0.264	34.608	-1.467	-1.601	0.28	34.628	-7.231	-7.259	0.137	34.658	-14.631	-14.553	0.208	34.687	-9.284	-8.423	0.263	-10.418	-8.86
34.776	-3.386	-3.26	0.281	34.806	-1.547	-1.681	0.187	34.826	-7.161	-7.189	0.266	34.855	-14.383	-14.305	0.233	34.885	-9.069	-8.208	0.217	-10.449	-8.87
34.974	-3.182	-3.056	0.282	35.003	-1.269	-1.403	0.305	35.033	-7.363	-7.391	0.214	35.063	-14.302	-14.224	0.278	35.092	-9.113	-8.252	0.255	-10.447	-8.794
35.181	-3.08	-2.954	0.236	35.211	-1.489	-1.623	0.31	35.24	-6.989	-7.017	0.19	35.27	-14.421	-14.343	0.4	35.3	-8.946	-8.085	0.211	-9.971	-8.64
35.379	-3.23	-3.104	0.346	35.408	-1.349	-1.483	0.256	35.438	-6.981	-7.009	0.167	35.458	-14.056	-13.978	0.324	35.487	-9.08	-8.219	0.203	-10.113	-8.492
35.576	-3.023	-2.897	0.175	35.616	-1.428	-1.562	0.292	35.645	-7.11	-7.138	0.198	35.665	-14.004	-13.926	0.374	35.695	-8.947	-8.086	0.235	-10.035	-8.7
35.793	-3.283	-3.157	0.305	35.823	-1.563	-1.697	0.267	35.843	-7.085	-7.113	0.235	35.872	-13.936	-13.858	0.274	35.902	-8.504	-7.643	0.289	-10.27	-8.81
35.991	-3.334	-3.208	0.208	36.02	-1.527	-1.661	0.235	36.04	-6.812	-6.84	0.262	36.07	-13.843	-13.765	0.22	36.09	-8.641	-7.78	0.248	-10.048	-8.501
36.188	-3.124	-2.998	0.222	36.218	-1.547	-1.681	0.366	36.238	-6.686	-6.714	0.187	36.267	-13.729	-13.651	0.204	36.297	-8.611	-7.75	0.228	-9.712	-8.395
36.386	-3.254	-3.128	0.27	36.415	-1.481	-1.615	0.288	36.445	-6.638	-6.666	0.289	36.475	-13.626	-13.548	0.23	36.494	-8.477	-7.616	0.31	-9.794	-8.281
36.593	-3.196	-3.07	0.235	36.613	-1.471	-1.605	0.259	36.643	-6.671	-6.699	0.238	36.662	-13.301	-13.223	0.236	36.692	-8.448	-7.587	0.306	-9.769	-8.304
36.781	-3.251	-3.125	0.27	36.81	-1.333	-1.467	0.315	36.84	-6.461	-6.489	0.272	36.87	-13.33	-13.252	0.201	36.899	-8.294	-7.433	0.279	-9.614	-7.956
36.978	-3.245	-3.119	0.204	37.018	-1.482	-1.616	0.297	37.047	-6.702	-6.73	0.243	37.077	-13.145	-13.067	0.254	37.097	-8.165	-7.304	0.422	-9.849	-8.346
37.186	-3.038	-2.912	0.258	37.215	-1.554	-1.688	0.238	37.255	-6.435	-6.463	0.237	37.275	-13.173	-13.095	0.194	37.304	-8.093	-7.232	0.249	-9.375	-8.151
37.393	-3.009	-2.883	0.292	37.423	-1.4	-1.534	0.311	37.452	-6.189	-6.217	0.226	37.492	-12.979	-12.901	0.225	37.502	-7.927	-7.066	0.28	-9.1	-7.751
37.591	-3.136	-3.01	0.27	37.62	-1.536	-1.67	0.189	37.65	-6.187	-6.215	0.409	37.679	-12.913	-12.835	0.211	37.709	-8.13	-7.269	0.215	-9.225	-7.885
37.788	-3.126	-3	0.33	37.818	-1.6	-1.734	0.212	37.857	-6.232	-6.26	0.264	37.877	-12.717	-12.639	0.239	37.907	-8.121	-7.26	0.195	-9.26	-7.994
37.995	-3.347	-3.221	0.332	38.025	-1.376	-1.51	0.252	38.055	-6.17	-6.198	0.27	38.084	-12.584	-12.506	0.195	38.104	-7.977	-7.116	0.273	-9.419	-7.708
38.193	-3.15	-3.024	0.317	38.232	-1.68	-1.814	0.198	38.252	-6.001	-6.029	0.189	38.292	-12.67	-12.592	0.324	38.311	-7.891	-7.03	0.294	-9.053	-7.843
38.4	-3.111	-2.985	0.301	38.43	-1.451	-1.585	0.263	38.46	-6.047	-6.075	0.297	38.479	-12.347	-12.269	0.319	38.509	-7.873	-7.012	0.364	-9.06	-7.66
38.588	-3.105	-2.979	0.307	38.618	-1.457	-1.591	0.235	38.657	-5.825	-5.853	0.236	38.677	-12.244	-12.166	0.234	38.706	-7.77	-6.909	0.228	-8.832	-7.444
38.795	-2.956	-2.83	0.244	38.825	-1.568	-1.702	0.25	38.855	-6.055	-6.083	0.238	38.884	-12.238	-12.16	0.284	38.914	-7.744	-6.883	0.224	-8.913	-7.785
38.993	-3.046	-2.92	0.164	39.032	-1.498	-1.632	0.223	39.062	-5.74	-5.768	0.216	39.082	-12.061	-11.983	0.294	39.111	-7.748	-6.887	0.197	-8.688	-7.4
39.2	-3.071	-2.945	0.234	39.23	-1.527	-1.661	0.269	39.259	-5.692	-5.72	0.27	39.279	-11.968	-11.89	0.217	39.309	-7.638	-6.777	0.213	-8.665	-7.381
39.408	-3.136	-3.01	0.295	39.437	-1.507	-1.641	0.286	39.457	-5.765	-5.793	0.197	39.487	-11.939	-11.861	0.189	39.516	-7.455	-6.594	0.269	-8.803	-7.434
39.605	-3.127	-3.001	0.376	39.635	-1.534	-1.668	0.277	39.664	-5.561	-5.589	0.263	39.694	-11.702	-11.624	0.241	39.724	-7.456	-6.595	0.265	-8.59	-7.257
39.812	-2.943	-2.817	0.175	39.842	-1.667	-1.801	0.332	39.872	-5.694	-5.722	0.205	39.901	-11.663	-11.585	0.342	39.921	-7.515	-6.654	0.287	-8.539	-7.523
40.01	-3.083	-2.957	0.245	40.04	-1.504	-1.638	0.248	40.069	-5.365	-5.393	0.201	40.099	-11.578	-11.5	0.249	40.128	-7.302	-6.441	0.291	-8.35	-7.031
40.208	-2.982	-2.856	0.235	40.237	-1.498	-1.632	0.187	40.277	-5.427	-5.455	0.261	40.296	-11.324	-11.246	0.268	40.326	-7.447	-6.586	0.235	-8.311	-7.087
40.425	-3.091	-2.965	0.346	40.445	-1.344	-1.478	0.315	40.474	-5.357	-5.385	0.161	40.494	-11.271	-11.193	0.247	40.524	-7.188	-6.327	0.191	-8.35	-6.863
40.612	-3.16	-3.034	0.264	40.642	-1.454	-1.588	0.302	40.672	-5.4	-5.428	0.256	40.701	-11.027	-10.949	0.23	40.721	-7.226	-6.365	0.328	-8.462	-7.016
40.81	-2.937	-2.811	0.173	40.84	-1.477	-1.611	0.342	40.879	-5.225	-5.253	0.221	40.899	-11.14	-11.062	0.255	40.928	-7.136	-6.275	0.346	-8.064	-6.864
41.007	-3.211	-3.085	0.242	41.047	-1.371	-1.505	0.328	41.067	-5.267	-5.295	0.358	41.096	-10.675	-10.597	0.297	41.126	-7.084	-6.223	0.272	-8.38	-6.8
41.215	-2.939	-2.813	0.199	41.254	-1.419	-1.553	0.258	41.284	-5.12	-5.148	0.328	41.304	-10.86	-10.782	0.359	41.323	-7.108	-6.247	0.314	-7.961	-6.701
41.402	-2.96	-2.834	0.226	41.432	-1.431	-1.565	0.313	41.462	-5.134	-5.162	0.211	41.501	-10.672	-10.594	0.216	41.521	-7.1	-6.239	0.236	-7.996	-6.727
41.61	-3.148	-3.022	0.267	41.63	-1.533	-1.667	0.235	41.659	-5.168	-5.196	0.272	41.699	-10.419	-10.341	0.286	41.718	-7.168	-6.307	0.246	-8.218	-6.863
41.807	-3.056	-2.93	0.208	41.827	-1.489	-1.623	0.215	41.857	-5.089	-5.117	0.206	41.886	-10.548	-10.47	0.244	41.916	-7.267	-6.406	0.263	-8.047	-6.74
42.005	-2.848	-2.722	0.251	42.025	-1.403	-1.537	0.287	42.064	-5.099	-5.127	0.285	42.094	-10.297	-10.219	0.223	42.123	-6.732	-5.871	0.26	-7.849	-6.664
42.202	-2.908	-2.782	0.329	42.222	-1.491	-1.625	0.233	42.262	-4.762	-4.79	0.198	42.281	-10.441	-10.363	0.242	42.311	-6.894	-6.033	0.266	-7.572	-6.415
42.39	-3.358	-3.232	0.216	42.43	-1.558	-1.692	0.206	42.459	-4.963	-4.991	0.328	42.489	-10.379	-10.301	0.227	42.509	-6.915	-6.054	0.256	-8.223	-6.683
42.597	-2.97	-2.844	0.279	42.627	-1.415	-1.549	0.263	42.657	-4.911	-4.939	0.342	42.686	-10.124	-10.046	0.309	42.706	-6.78	-5.919	0.261	-7.783	-6.488
42.795	-2.933	-2.807	0.36	42.825	-1.463	-1.597	0.251	42.854	-5.071	-5.099	0.255	42.884	-10.023	-9.945	0.174	42.904	-6.709	-5.848	0.219	-7.906	-6.696
42.992	-3.026	-2.9	0.215	43.022	-1.523	-1.657	0.265	43.052	-4.834	-4.862	0.21	43.081	-9.745	-9.667	0.248	43.111	-6.683	-5.822	0.197	-7.762	-6.519
43.19	-3.072	-2.946	0.326	43.22	-1.48	-1.614	0.239	43.249	-4.773	-4.801	0.313	43.279	-10.025	-9.947	0.294	43.299	-6.741	-5.88	0.243	-7.747	-6.415
43.387	-3.071	-2.945	0.256	43.427	-1.555	-1.689	0.273	43.447	-4.8	-4.828	0.303	43.476	-9.871	-9.793	0.234	43.506	-6.656	-5.795	0.256	-7.773	-6.517
43.595	-3.05	-2.924	0.152	43.615	-1.681	-1.815	0.279	43.644	-4.941	-4.969	0.214	43.674	-9.665	-9.587	0.302	43.703	-6.768	-5.907	0.29	-7.893	-6.784
43.792	-2.97	-2.844	0.29	43.822	-1.387	-1.521	0.283	43.852	-4.689	-4.717	0.234	43.871	-9.547	-9.469	0.185	43.901	-6.474	-5.613	0.239	-7.561	-6.238
43.98	-3.039	-2.913	0.305	44.01	-1.378	-1.512	0.241	44.049	-4.799	-4.827	0.19	44.069	-9.398	-9.32	0.189	44.099	-6.614	-5.753	0.278	-7.74	-6.339
44.187	-2.888	-2.762	0.248	44.217	-1.597	-1.731	0.291	44.247	-4.636	-4.664	0.217	44.276	-9.405	-9.327	0.291	44.306	-6.68	-5.819	0.326	-7.426	-6.395
44.385	-2.94	-2.814	0.272	44.424	-1.304	-1.438	0.282	44.454	-4.742	-4.77	0.206	44.474	-9.384	-9.306	0.187	44.503	-6.479	-5.618	0.274	-7.584	-6.208
44.592	-2.921	-2.795	0.225	44.612	-1.531	-1.665	0.303	44.642	-4.634	-4.662	0.351	44.671	-8.967	-8.889	0.266	44.701	-6.633	-5.772	0.177	-7.457	-6.327
44.78	-2.873	-2.747	0.267	44.81	-1.489	-1.623	0.189	44.849	-4.484	-4.512	0.249	44.869	-9.159	-9.081	0.226	44.898	-6.431	-5.57	0.228	-7.259	-6.135
44.987	-3.003	-2.877	0.324	45.017	-1.566	-1.7	0.188	45.047	-4.679	-4.707	0.228	45.076	-8.949	-8.871	0.251	45.106	-6.318	-5.457	0.223	-7.584	-6.407
45.185	-3.078	-2.952	0.249	45.214	-1.662	-1.796	0.208	45.244	-4.499	-4.527	0.217	45.274	-8.931	-8.853	0.249	45.303	-6.23	-5.369	0.289	-7.479	-6.323
45.382	-3.125	-2.999	0.303	45.412	-1.451	-1.585	0.197	45.442	-4.421	-4.449	0.258	45.471	-8.916	-8.838	0.254	45.491	-6.32	-5.459	0.274	-7.448	-6.034
45.57	-3.092	-2.966	0.176	45.609	-1.483	-1.617	0.194	45.639	-4.558	-4.586	0.303	45.669	-8.584	-8.506	0.267	45.689	-6.317	-5.456	0.299	-7.552	-6.203
45.777	-2.896	-2.77	0.353	45.807	-1.52	-1.654	0.255	45.837	-4.498	-4.526	0.266	45.866	-8.646	-8.568	0.243	45.896	-6.105	-5.244	0.195	-7.296	-6.18
45.975	-2.953	-2.827	0.229	46.005	-1.538	-1.672	0.272	46.034	-4.405	-4.433	0.229	46.064	-8.597	-8.519	0.375	46.093	-6.514	-5.653	0.363	-7.26	-6.105
46.172	-2.807	-2.681	0.232	46.202	-1.414	-1.548	0.299	46.232	-4.288	-4.316	0.364	46.261	-8.521	-8.443	0.415	46.291	-6.323	-5.462	0.285	-6.997	-5.864
46.37	-3.159	-3.033	0.306	46.4	-1.443	-1.577	0.193	46.429	-4.55	-4.578	0.191	46.459	-8.466	-8.388	0.252	46.479	-6.2	-5.339	0.158	-7.611	-6.155
46.567	-2.821	-2.695	0.265	46.607	-1.359	-1.493	0.216	46.637	-4.504	-4.532	0.268	46.666	-8.407	-8.329	0.205	46.686	-6.155	-5.294	0.31	-7.227	-6.025
46.775	-2.925	-2.799	0.226	46.804	-1.59	-1.724	0.264	46.834	-4.208	-4.236	0.194	46.864	-8.26	-8.182	0.249	46.883	-6.304	-5.443	0.275	-7.035	-5.96
46.972	-2.984	-2.858	0.212	47.002	-1.413	-1.547	0.253	47.032	-4.385	-4.413	0.272	47.061	-8.254	-8.176	0.215	47.091	-6.412	-5.551	0.23	-7.271	-5.96
47.17	-2.852	-2.726	0.213	47.199	-1.408	-1.542	0.163	47.229	-4.306	-4.334	0.175	47.259	-8.235	-8.157	0.301	47.288	-6.287	-5.426	0.309	-7.06	-5.876
47.377	-2.914	-2.788	0.192	47.407	-1.369	-1.503	0.355	47.436	-4.384	-4.412	0.294	47.456	-8.326	-8.248	0.261	47.486	-6.026	-5.165	0.29	-7.2	-5.915
47.575	-2.836	-2.71	0.303	47.604	-1.461	-1.595	0.26	47.634	-4.24	-4.268	0.218	47.664	-8.155	-8.077	0.248	47.693	-5.954	-5.093	0.381	-6.978	-5.863
47.772	-2.803	-2.677	0.214	47.802	-1.54	-1.674	0.261	47.832	-4.356	-4.384	0.263	47.861	-8.115	-8.037	0.181	47.881	-6.047	-5.186	0.204	-7.061	-6.058
47.97	-2.96	-2.834	0.196	47.999	-1.635	-1.769	0.142	48.029	-4.392	-4.42	0.272	48.059	-8.087	-8.009	0.286	48.088	-5.964	-5.103	0.36	-7.254	-6.189
48.167	-2.935	-2.809	0.295	48.207	-1.659	-1.793	0.215	48.227	-4.232	-4.26	0.137	48.236	-8.045	-7.967	0.286	48.256	-6.069	-5.208	0.22	-7.069	-6.053
48.375	-3.002	-2.876	0.263	48.394	-1.347	-1.481	0.185	48.424	-4.27	-4.298	0.263	48.454	-8.03	-7.952	0.244	48.483	-6.049	-5.188	0.215	-7.174	-5.779
48.572	-2.872	-2.746	0.294	48.592	-1.657	-1.791	0.227	48.622	-4.308	-4.336	0.271	48.641	-7.597	-7.519	0.277	48.671	-6.105	-5.244	0.263	-7.082	-6.127
48.76	-2.822	-2.696	0.222	48.789	-1.555	-1.689	0.275	48.819	-4.273	-4.301	0.332	48.849	-7.852	-7.774	0.23	48.878	-6.114	-5.253	0.2	-6.997	-5.99
48.957	-2.863	-2.737	0.313	48.987	-1.585	-1.719	0.159	49.026	-4.201	-4.229	0.291	49.046	-7.696	-7.618	0.185	49.076	-6.152	-5.291	0.182	-6.966	-5.948
49.164	-2.772	-2.646	0.223	49.194	-1.511	-1.645	0.211	49.223	-3.975	-4.003	0.216	49.243	-7.766	-7.688	0.28	49.273	-6.079	-5.218	0.229	-6.649	-5.648
49.361	-2.883	-2.757	0.31	49.391	-1.589	-1.723	0.26	49.42	-4.132	-4.16	0.291	49.45	-7.563	-7.485	0.216	49.47	-6.021	-5.16	0.265	-6.917	-5.883
49.568	-2.77	-2.644	0.207	49.598	-1.518	-1.652	0.257	49.627	-4.2	-4.228	0.279	49.657	-7.584	-7.506	0.175	49.676	-6.235	-5.374	0.349	-6.872	-5.88
49.765	-2.653	-2.527	0.233	49.795	-1.731	-1.865	0.298	49.824	-4.083	-4.111	0.236	49.854	-7.829	-7.751	0.317	49.883	-5.816	-4.955	0.238	-6.638	-5.976
49.972	-2.975	-2.849	0.335	49.992	-1.573	-1.707	0.272	50.021	-4.057	-4.085	0.282	50.051	-7.501	-7.423	0.371	50.07	-6.032	-5.171	0.381	-6.934	-5.792
50.169	-2.825	-2.699	0.203	50.189	-1.473	-1.607	0.259	50.218	-3.845	-3.873	0.262	50.248	-7.454	-7.376	0.338	50.277	-6.077	-5.216	0.304	-6.572	-5.48
50.356	-2.865	-2.739	0.341	50.386	-1.501	-1.635	0.146	50.425	-4.349	-4.377	0.328	50.445	-7.504	-7.426	0.313	50.474	-5.989	-5.128	0.248	-7.116	-6.012
50.563	-2.865	-2.739	0.253	50.592	-1.685	-1.819	0.197	50.622	-4.013	-4.041	0.278	50.651	-7.445	-7.367	0.342	50.671	-6.049	-5.188	0.176	-6.78	-5.86
50.76	-2.683	-2.557	0.308	50.789	-1.385	-1.519	0.283	50.809	-4.073	-4.101	0.251	50.839	-7.557	-7.479	0.397	50.868	-5.772	-4.911	0.257	-6.658	-5.62
50.957	-2.856	-2.73	0.286	50.976	-1.441	-1.575	0.219	51.016	-3.952	-3.98	0.225	51.036	-7.538	-7.46	0.234	51.075	-6.056	-5.195	0.259	-6.71	-5.555
51.164	-2.858	-2.732	0.319	51.183	-1.636	-1.77	0.231	51.213	-4.143	-4.171	0.317	51.242	-7.347	-7.269	0.371	51.272	-5.845	-4.984	0.253	-6.903	-5.941
51.351	-2.822	-2.696	0.346	51.38	-1.366	-1.5	0.297	51.41	-4.049	-4.077	0.253	51.439	-7.3	-7.222	0.228	51.459	-6.069	-5.208	0.351	-6.773	-5.577
51.548	-2.809	-2.683	0.217	51.577	-1.539	-1.673	0.291	51.607	-4.032	-4.06	0.299	51.646	-7.244	-7.166	0.266	51.676	-5.789	-4.928	0.185	-6.743	-5.733
51.764	-2.886	-2.76	0.288	51.794	-1.3	-1.434	0.236	51.814	-3.779	-3.807	0.188	51.843	-7.273	-7.195	0.398	51.873	-5.851	-4.99	0.235	-6.567	-5.241
51.951	-2.611	-2.485	0.246	51.981	-1.476	-1.61	0.18	52.011	-4.037	-4.065	0.277	52.04	-7.266	-7.188	0.287	52.06	-5.655	-4.794	0.227	-6.55	-5.675
52.148	-2.72	-2.594	0.234	52.178	-1.512	-1.646	0.188	52.208	-3.983	-4.011	0.239	52.237	-7.285	-7.207	0.228	52.267	-5.855	-4.994	0.265	-6.605	-5.657
52.355	-2.729	-2.603	0.285	52.385	-1.485	-1.619	0.375	52.424	-4.007	-4.035	0.352	52.444	-7.204	-7.126	0.256	52.464	-5.959	-5.098	0.269	-6.638	-5.654
52.562	-2.759	-2.633	0.193	52.592	-1.73	-1.864	0.304	52.611	-3.886	-3.914	0.254	52.641	-7.201	-7.123	0.262	52.67	-5.844	-4.983	0.339	-6.547	-5.778
52.749	-2.699	-2.573	0.224	52.779	-1.525	-1.659	0.332	52.818	-3.987	-4.015	0.252	52.848	-7.132	-7.054	0.245	52.858	-5.884	-5.023	0.353	-6.588	-5.674
52.956	-2.806	-2.68	0.284	52.986	-1.695	-1.829	0.248	53.025	-3.896	-3.924	0.225	53.045	-7.078	-7	0.276	53.074	-5.902	-5.041	0.268	-6.604	-5.753
53.163	-2.585	-2.459	0.216	53.192	-1.696	-1.83	0.335	53.222	-3.9	-3.928	0.232	53.242	-7.096	-7.018	0.267	53.271	-5.887	-5.026	0.257	-6.387	-5.758
53.35	-2.784	-2.658	0.215	53.38	-1.549	-1.683	0.186	53.409	-3.996	-4.024	0.261	53.439	-7.043	-6.965	0.3	53.468	-5.886	-5.025	0.214	-6.682	-5.707
53.547	-2.655	-2.529	0.251	53.586	-1.511	-1.645	0.283	53.616	-4.016	-4.044	0.245	53.645	-7.118	-7.04	0.232	53.675	-5.787	-4.926	0.343	-6.573	-5.689
53.754	-2.692	-2.566	0.318	53.783	-1.544	-1.678	0.253	53.813	-3.921	-3.949	0.212	53.842	-7.143	-7.065	0.245	53.872	-5.668	-4.807	0.175	-6.515	-5.627
53.951	-2.797	-2.671	0.154	53.98	-1.594	-1.728	0.194	54.01	-3.912	-3.94	0.286	54.039	-6.926	-6.848	0.288	54.069	-5.723	-4.862	0.208	-6.611	-5.668
54.148	-2.71	-2.584	0.237	54.177	-1.659	-1.793	0.196	54.217	-3.936	-3.964	0.226	54.236	-6.989	-6.911	0.328	54.266	-5.815	-4.954	0.325	-6.548	-5.757
54.355	-2.826	-2.7	0.19	54.384	-1.685	-1.819	0.301	54.404	-3.958	-3.986	0.191	54.433	-7.032	-6.954	0.284	54.463	-5.904	-5.043	0.358	-6.686	-5.805
54.552	-2.704	-2.578	0.354	54.581	-1.645	-1.779	0.323	54.611	-3.996	-4.024	0.201	54.64	-6.958	-6.88	0.269	54.67	-6.032	-5.171	0.176	-6.602	-5.803
54.749	-2.877	-2.751	0.241	54.778	-1.598	-1.732	0.205	54.808	-3.987	-4.015	0.333	54.827	-6.958	-6.88	0.165	54.867	-5.991	-5.13	0.253	-6.766	-5.747
54.946	-2.993	-2.867	0.253	54.985	-1.546	-1.68	0.262	55.014	-3.896	-3.924	0.261	55.034	-7.106	-7.028	0.287	55.064	-5.734	-4.873	0.168	-6.791	-5.604
55.162	-2.686	-2.56	0.229	55.182	-1.686	-1.82	0.228	55.211	-3.705	-3.733	0.221	55.241	-7.077	-6.999	0.22	55.261	-5.898	-5.037	0.259	-6.293	-5.553
55.359	-2.754	-2.628	0.175	55.379	-1.52	-1.654	0.265	55.418	-4.001	-4.029	0.232	55.438	-6.813	-6.735	0.283	55.468	-5.787	-4.926	0.278	-6.657	-5.683
55.556	-2.828	-2.702	0.243	55.586	-1.591	-1.725	0.312	55.605	-3.879	-3.907	0.271	55.645	-6.79	-6.712	0.218	55.664	-5.858	-4.997	0.277	-6.609	-5.632
55.753	-2.802	-2.676	0.262	55.783	-1.428	-1.562	0.227	55.812	-3.998	-4.026	0.22	55.842	-6.937	-6.859	0.288	55.861	-5.683	-4.822	0.361	-6.702	-5.588
55.95	-2.788	-2.662	0.244	55.979	-1.421	-1.555	0.364	56.008	-3.989	-4.017	0.262	56.028	-6.937	-6.859	0.287	56.057	-5.931	-5.07	0.31	-6.679	-5.572
56.145	-2.879	-2.753	0.197	56.184	-1.656	-1.79	0.209	56.203	-3.85	-3.878	0.341	56.232	-6.909	-6.831	0.246	56.262	-5.863	-5.002	0.183	-6.631	-5.668
56.34	-2.924	-2.798	0.229	56.379	-1.568	-1.702	0.205	56.398	-3.71	-3.738	0.254	56.437	-6.827	-6.749	0.311	56.466	-5.713	-4.852	0.242	-6.536	-5.44
56.544	-2.807	-2.681	0.17	56.583	-1.498	-1.632	0.189	56.613	-3.978	-4.006	0.412	56.642	-6.756	-6.678	0.239	56.661	-5.86	-4.999	0.207	-6.687	-5.638
56.749	-2.655	-2.529	0.266	56.778	-1.499	-1.633	0.292	56.808	-3.755	-3.783	0.291	56.837	-6.958	-6.88	0.428	56.866	-5.603	-4.742	0.217	-6.312	-5.416
56.954	-2.843	-2.717	0.298	56.973	-1.669	-1.803	0.249	57.012	-3.969	-3.997	0.265	57.032	-7.042	-6.964	0.303	57.061	-5.896	-5.035	0.186	-6.714	-5.8
57.149	-2.724	-2.598	0.308	57.178	-1.769	-1.903	0.442	57.207	-3.882	-3.91	0.285	57.237	-7.061	-6.983	0.288	57.266	-5.566	-4.705	0.248	-6.508	-5.813
57.344	-2.739	-2.613	0.241	57.383	-1.335	-1.469	0.289	57.403	-3.894	-3.922	0.196	57.432	-6.918	-6.84	0.253	57.461	-5.798	-4.937	0.412	-6.535	-5.391
57.549	-2.612	-2.486	0.235	57.588	-1.475	-1.609	0.304	57.607	-3.846	-3.874	0.161	57.627	-6.645	-6.567	0.363	57.656	-5.728	-4.867	0.235	-6.36	-5.483
57.744	-2.767	-2.641	0.312	57.773	-1.521	-1.655	0.232	57.812	-3.648	-3.676	0.274	57.832	-6.848	-6.77	0.273	57.861	-5.733	-4.872	0.244	-6.317	-5.331
57.949	-2.758	-2.632	0.233	57.978	-1.554	-1.688	0.265	58.007	-3.884	-3.912	0.225	58.027	-6.639	-6.561	0.292	58.056	-5.789	-4.928	0.23	-6.544	-5.6
58.144	-2.847	-2.721	0.305	58.183	-1.536	-1.67	0.222	58.212	-3.825	-3.853	0.224	58.231	-6.703	-6.625	0.28	58.261	-5.945	-5.084	0.378	-6.574	-5.523
58.348	-2.714	-2.588	0.219	58.378	-1.687	-1.821	0.187	58.407	-3.807	-3.835	0.335	58.426	-6.813	-6.735	0.321	58.456	-5.692	-4.831	0.221	-6.423	-5.656
58.543	-2.715	-2.589	0.282	58.582	-1.622	-1.756	0.244	58.602	-3.872	-3.9	0.275	58.631	-6.672	-6.594	0.232	58.661	-5.754	-4.893	0.224	-6.489	-5.656
58.748	-2.663	-2.537	0.272	58.768	-1.671	-1.805	0.328	58.807	-3.764	-3.792	0.294	58.836	-6.726	-6.648	0.317	58.856	-5.514	-4.653	0.279	-6.329	-5.597
58.943	-2.705	-2.579	0.226	58.982	-1.446	-1.58	0.394	59.002	-3.813	-3.841	0.166	59.031	-6.623	-6.545	0.32	59.06	-5.7	-4.839	0.262	-6.42	-5.421
59.148	-2.609	-2.483	0.357	59.177	-1.565	-1.699	0.253	59.216	-3.687	-3.715	0.296	59.236	-6.757	-6.679	0.271	59.255	-5.779	-4.918	0.166	-6.198	-5.414
59.353	-2.693	-2.567	0.26	59.382	-1.384	-1.518	0.244	59.402	-3.747	-3.775	0.164	59.431	-6.739	-6.661	0.241	59.45	-5.691	-4.83	0.195	-6.342	-5.293
59.538	-2.748	-2.622	0.249	59.577	-1.711	-1.845	0.353	59.606	-3.695	-3.723	0.338	59.636	-6.53	-6.452	0.339	59.655	-5.752	-4.891	0.275	-6.345	-5.568
59.743	-2.969	-2.843	0.323	59.772	-1.607	-1.741	0.288	59.811	-3.818	-3.846	0.286	59.831	-6.689	-6.611	0.155	59.86	-5.749	-4.888	0.439	-6.689	-5.587
59.948	-2.627	-2.501	0.286	59.967	-1.68	-1.814	0.343	59.996	-3.953	-3.981	0.258	60.006	-3.953	-3.875	0.258					-6.482	-5.795
