# Supplementary material for: Leiomodin creates a leaky cap at the pointed end of actin-thin filaments
Source: PLoS Biol. 2020 Sep 8;18(9):e3000848. doi: 10.1371/journal.pbio.3000848 (PMC7500696; doi:10.1371/journal.pbio.3000848)
Supplement: S7 Data — Excel spreadsheet containing raw data for S15 Fig. Lmod, leiomodin; RDC, residual dipolar coupling. (XLSX) [file pbio.3000848.s031.xlsx]

## Sheet: Sheet1
Residue number	Residue, single letter code	split_R3_in aligned medium, Hz	split_R3_isotropic, Hz	RDC, Hz	estimated uncertainty, Hz
1
2
3
4	F4	90.67	91.82	1.15	1
5	G5	90.97	92.37	1.4	1
6	Y6	89.57	91.82	2.25	1
7	R7	88.98	90.72	1.74	1
8	R8	91.02	91.97	0.95	1
9	G9	92.92	92.37	-0.55	1
10	L10	89.52	90.67	1.15	1
11	S11	89.13	90.92	1.79	1
12	K12	88.53	91.87	3.34	1
13	Y13	89.42	90.77	1.35	1
14	E14	88.93	91.92	2.99	1
15	S15	97.42	91.22	-6.2	1
16	I16	87.03	90.22	3.19	1
17	D17	87.83	90.77	2.94	1
18	E18	78.68	90.37	11.69	1
19	D19	85.18	91.97	6.79	1
20	E20	77.43	90.87	13.44	2
21	L21	78.78	91.57	12.79	1
22	L22	84.58	91.12	6.54	1
23	A23	82.83	90.22	7.39	2
24	S24	71.03	89.27	18.24	1
25	L25	89.03	90.27	1.24	1
26	S26	107.97	91.57	-16.4	1
27	A27	77.13	91.32	14.19	1
28	E28	78.93	91.07	12.14	1
29	E29	85.48	90.42	4.94	2
30	L30	80.18	91.82	11.64	1
31	K31	73.08	90.17	17.09	1
33	L33	76.23	91.72	15.49	1
34	E34	73.38	90.77	17.39	1
35	R35	78.63	90.32	11.69	2
36	E36	79.33	90.77	11.44	2
37	L37	76.08	89.18	13.1	1
38	E38	79.58	90.12	10.54	1
39	D39	93.32	90.67	-2.65	1
40	I40	84.63	90.67	6.04	1
41	E41	84.68	90.32	5.64	1
