# Supplementary material for: Leiomodin creates a leaky cap at the pointed end of actin-thin filaments
Source: PLoS Biol. 2020 Sep 8;18(9):e3000848. doi: 10.1371/journal.pbio.3000848 (PMC7500696; doi:10.1371/journal.pbio.3000848)
Supplement: S8 Data — Excel spreadsheet containing raw data for S16 Fig. RDC, residual dipolar coupling. (XLSX) [file pbio.3000848.s032.xlsx]

## Sheet: RDC_predicted_Vs_measured.XLS
residue number	residue name	predicted RDC, Hz	measured RDC, Hz	estimated uncertainty of measured RDC, Hz
18	E18	9.43696	11.69	1
19	D19	7.79076	6.79	1
20	E20	15.4531	13.44	2
21	L21	11.9827	12.79	1
22	L22	7.81479	6.54	1
23	A23	8.68719	7.39	2
24	S24	14.2303	18.24	1
25	L25	1.7582	1.24	1
26	S26	-14.693	-16.4	1
27	A27	14.9739	14.19	1
28	E28	12.2971	12.14	1
29	E29	4.09803	4.94	2
30	L30	14.5665	11.64	1
31	K31	12.1955	17.09	1
33	L33	12.296	15.49	1
34	E34	16.0049	17.39	1
35	R35	10.6139	11.69	2
36	E36	14.4099	11.44	2
37	L37	11.4538	13.1	1
38	E38	14.6824	10.54	1
